# Supplementary material for: 4f-Metal Clusters Exhibiting Slow Relaxation of Magnetization: A {Dy7} Complex with An Hourglass-like Metal Topology
Source: Molecules. 2020 May 7;25(9):2191. doi: 10.3390/molecules25092191 (PMC7249001; doi:10.3390/molecules25092191)
Supplement: Supplementary file 1 [file molecules-25-02191-s001.zip]

Archive with 3 entries (3 files):
- checkcif.pdf
- Dy7 final.cif
- Dy7 nacb paper_Stamatatos v1_ESI_R1.pdf
