# Supplementary material for: 4f-Metal Clusters Exhibiting Slow Relaxation of Magnetization: A {Dy7} Complex with An Hourglass-like Metal Topology
Source: Molecules. 2020 May 7;25(9):2191. doi: 10.3390/molecules25092191 (PMC7249001; doi:10.3390/molecules25092191)
Supplement: Supplementary file 1 [file molecules-25-02191-s001.zip › Dy7 final.cif]

 
data_kaa_sqd_sqd
 
_audit_creation_method            'SHELXL-2018/3'
_shelx_SHELXL_version_number      '2018/3'
_chemical_name_systematic         ?
_chemical_name_common             ?
_chemical_melting_point           ?
_chemical_formula_moiety          ?
_chemical_formula_sum
 'C3.99 H3.04 Cl0.21 Dy0.18 N0.32 O1.27' 
_chemical_formula_weight          113.16

loop_
 _atom_type_symbol
 _atom_type_description
 _atom_type_scat_dispersion_real
 _atom_type_scat_dispersion_imag
 _atom_type_scat_source
 'C'  'C'   0.0033   0.0016
 'International Tables Vol C Tables 4.2.6.8 and 6.1.1.4'
 'H'  'H'   0.0000   0.0000
 'International Tables Vol C Tables 4.2.6.8 and 6.1.1.4'
 'N'  'N'   0.0061   0.0033
 'International Tables Vol C Tables 4.2.6.8 and 6.1.1.4'
 'O'  'O'   0.0106   0.0060
 'International Tables Vol C Tables 4.2.6.8 and 6.1.1.4'
 'Cl'  'Cl'   0.1484   0.1585
 'International Tables Vol C Tables 4.2.6.8 and 6.1.1.4'
 'Dy'  'Dy'  -0.1892   4.4098
 'International Tables Vol C Tables 4.2.6.8 and 6.1.1.4'
 
_space_group_crystal_system       triclinic
_space_group_IT_number            2
_space_group_name_H-M_alt         'P -1'
_space_group_name_Hall            '-P 1'
 
_shelx_space_group_comment
;
The symmetry employed for this shelxl refinement is uniquely defined
by the following loop, which should always be used as a source of
symmetry information in preference to the above space-group names.
They are only intended as comments.
;
 
loop_
 _space_group_symop_operation_xyz
 'x, y, z'
 '-x, -y, -z'
 
_cell_length_a                    16.2248(14)
_cell_length_b                    20.2271(17)
_cell_length_c                    28.297(2)
_cell_angle_alpha                 103.560(2)
_cell_angle_beta                  92.408(2)
_cell_angle_gamma                 104.177(2)
_cell_volume                      8703.8(13)
_cell_formula_units_Z             76
_cell_measurement_temperature     100(2)
_cell_measurement_reflns_used     ?
_cell_measurement_theta_min       ?
_cell_measurement_theta_max       ?
 
_exptl_crystal_description        ?
_exptl_crystal_colour             ?
_exptl_crystal_density_meas       ?
_exptl_crystal_density_method     ?
_exptl_crystal_density_diffrn     1.641          
_exptl_crystal_F_000              4188
_exptl_transmission_factor_min    ?
_exptl_transmission_factor_max    ?
_exptl_crystal_size_max           0.300
_exptl_crystal_size_mid           0.100
_exptl_crystal_size_min           0.100
_exptl_absorpt_coefficient_mu     3.167
_shelx_estimated_absorpt_T_min    0.450
_shelx_estimated_absorpt_T_max    0.742
_exptl_absorpt_correction_type    ?
_exptl_absorpt_correction_T_min   ?
_exptl_absorpt_correction_T_max   ?
_exptl_absorpt_process_details    ?
_exptl_absorpt_special_details    ?
_diffrn_ambient_temperature       100(2)
_diffrn_radiation_wavelength      0.71073
_diffrn_radiation_type            MoK\a
_diffrn_source                    ?
_diffrn_measurement_device_type   ?
_diffrn_measurement_method        ?
_diffrn_detector_area_resol_mean  ?
_diffrn_reflns_number             307911
_diffrn_reflns_av_unetI/netI      0.0581
_diffrn_reflns_av_R_equivalents   0.0973
_diffrn_reflns_limit_h_min        -20
_diffrn_reflns_limit_h_max        20
_diffrn_reflns_limit_k_min        -24
_diffrn_reflns_limit_k_max        24
_diffrn_reflns_limit_l_min        -34
_diffrn_reflns_limit_l_max        34
_diffrn_reflns_theta_min          2.175
_diffrn_reflns_theta_max          26.022
_diffrn_reflns_theta_full         25.000
_diffrn_measured_fraction_theta_max   0.999
_diffrn_measured_fraction_theta_full  0.999
_diffrn_reflns_Laue_measured_fraction_max    0.999
_diffrn_reflns_Laue_measured_fraction_full   0.999
_diffrn_reflns_point_group_measured_fraction_max   0.999
_diffrn_reflns_point_group_measured_fraction_full  0.999
_reflns_number_total              34234
_reflns_number_gt                 25380
_reflns_threshold_expression      'I > 2\s(I)'
_reflns_Friedel_coverage          0.000
_reflns_Friedel_fraction_max      .
_reflns_Friedel_fraction_full     .
 
_reflns_special_details
;
 Reflections were merged by SHELXL according to the crystal
 class for the calculation of statistics and refinement.
 
 _reflns_Friedel_fraction is defined as the number of unique
 Friedel pairs measured divided by the number that would be
 possible theoretically, ignoring centric projections and
 systematic absences.
;
 
_computing_data_collection        ?
_computing_cell_refinement        ?
_computing_data_reduction         ?
_computing_structure_solution     ?
_computing_structure_refinement 'SHELXL-2018/3 (Sheldrick, 2018)'
_computing_molecular_graphics     ?
_computing_publication_material   ?
_refine_special_details           ?
_refine_ls_structure_factor_coef  Fsqd
_refine_ls_matrix_type            full
_refine_ls_weighting_scheme       calc
_refine_ls_weighting_details
'w=1/[\s^2^(Fo^2^)+(0.0973P)^2^+79.4719P] where P=(Fo^2^+2Fc^2^)/3'
_atom_sites_solution_primary      ?
_atom_sites_solution_secondary    ?
_atom_sites_solution_hydrogens    geom
_refine_ls_hydrogen_treatment     constr
_refine_ls_extinction_method      none
_refine_ls_extinction_coef        .
_refine_ls_number_reflns          34234
_refine_ls_number_parameters      2079
_refine_ls_number_restraints      3396
_refine_ls_R_factor_all           0.0878
_refine_ls_R_factor_gt            0.0631
_refine_ls_wR_factor_ref          0.1788
_refine_ls_wR_factor_gt           0.1660
_refine_ls_goodness_of_fit_ref    1.052
_refine_ls_restrained_S_all       1.005
_refine_ls_shift/su_max           6.902
_refine_ls_shift/su_mean          0.045
 
loop_
 _atom_site_label
 _atom_site_type_symbol
 _atom_site_fract_x
 _atom_site_fract_y
 _atom_site_fract_z
 _atom_site_U_iso_or_equiv
 _atom_site_adp_type
 _atom_site_occupancy
 _atom_site_site_symmetry_order  
 _atom_site_calc_flag
 _atom_site_refinement_flags_posn
 _atom_site_refinement_flags_adp
 _atom_site_refinement_flags_occupancy
 _atom_site_disorder_assembly
 _atom_site_disorder_group
Dy1 Dy 0.67332(3) 0.49130(2) 0.72037(2) 0.01971(10) Uani 1 1 d . U . . .
C1' C 1.093(3) 0.538(3) 0.7798(15) 0.147(19) Uiso 0.5 1 d D . P . .
H1'1 H 1.126578 0.539238 0.751811 0.220 Uiso 0.5 1 calc R U P . .
H1'2 H 1.041752 0.553188 0.774376 0.220 Uiso 0.5 1 calc R U P . .
H1'3 H 1.076694 0.489258 0.783419 0.220 Uiso 0.5 1 calc R U P . .
Dy2 Dy 0.73050(3) 0.34418(2) 0.74315(2) 0.01725(10) Uani 1 1 d . U . . .
C2' C 0.4779(18) 0.7902(19) 0.8733(12) 0.085(10) Uiso 0.5 1 d D . P . .
H15G H 0.468657 0.761791 0.839369 0.128 Uiso 0.5 1 calc R U P . .
H15H H 0.490185 0.840281 0.873645 0.128 Uiso 0.5 1 calc R U P . .
H15I H 0.426366 0.777234 0.889519 0.128 Uiso 0.5 1 calc R U P . .
Dy3 Dy 0.82601(2) 0.21295(2) 0.76258(2) 0.01739(10) Uani 1 1 d . U . . .
Dy4 Dy 0.52944(3) 0.38021(2) 0.79645(2) 0.01939(11) Uani 1 1 d . U . . .
Dy5 Dy 0.74293(3) 0.49282(2) 0.85434(2) 0.01792(10) Uani 1 1 d . U . . .
Dy6 Dy 0.58818(3) 0.15615(2) 0.70209(2) 0.01915(10) Uani 1 1 d . U . . .
Dy7 Dy 0.76692(3) 0.21772(2) 0.63028(2) 0.01926(10) Uani 1 1 d . U . . .
Cl1 Cl 0.5762(3) 0.29731(17) 0.46329(11) 0.0689(11) Uani 1 1 d . U . . .
Cl2 Cl 0.2813(2) 0.24986(18) 0.48924(10) 0.0590(9) Uani 1 1 d . U . . .
Cl3 Cl 0.48002(17) 0.12171(15) 0.39962(9) 0.0386(6) Uani 1 1 d . U . . .
Cl4 Cl 0.21302(19) 0.05563(17) 0.56019(12) 0.0613(10) Uani 1 1 d . U . . .
Cl5 Cl 0.36979(19) 0.23111(17) 0.97577(10) 0.0475(7) Uani 1 1 d . U . . .
Cl6 Cl 0.6370(2) 0.1972(2) 1.03660(12) 0.0619(9) Uani 1 1 d . U . . .
Cl7 Cl 0.66846(18) 0.40328(16) 1.09532(9) 0.0412(7) Uani 1 1 d . U . . .
Cl8 Cl 0.83735(16) 0.35779(13) 1.02900(8) 0.0307(5) Uani 1 1 d . U . . .
O1 O 0.7784(4) 0.4666(3) 0.7732(2) 0.0199(11) Uani 1 1 d . U . . .
O2 O 0.6067(4) 0.3769(3) 0.7301(2) 0.0191(11) Uani 1 1 d . U . . .
O3 O 0.7454(4) 0.4061(3) 0.6765(2) 0.0223(11) Uani 1 1 d . U . . .
O4 O 0.6579(4) 0.2546(3) 0.6726(2) 0.0212(11) Uani 1 1 d . U . . .
H4' H 0.616471 0.269885 0.656304 0.025 Uiso 1 1 calc R U . . .
O5 O 0.8375(4) 0.3338(3) 0.8058(2) 0.0173(11) Uani 1 1 d . U . . .
O6 O 0.6872(4) 0.2370(3) 0.7612(2) 0.0177(11) Uani 1 1 d . U . . .
O7 O 0.6904(5) 0.6938(4) 0.9243(3) 0.0399(18) Uani 1 1 d . U . . .
O8 O 0.7391(4) 0.1489(3) 0.6868(2) 0.0211(11) Uani 1 1 d . U . . .
H8'' H 0.738892 0.100536 0.677615 0.025 Uiso 1 1 calc R U . . .
O9 O 0.5265(5) 0.3185(4) 0.6307(2) 0.0346(16) Uani 1 1 d . U . . .
O10 O 0.5664(4) 0.4352(3) 0.6581(2) 0.0253(13) Uani 1 1 d . U . . .
O11 O 0.4809(4) 0.2057(3) 0.6840(2) 0.0249(13) Uani 1 1 d . U . . .
O12 O 0.8303(4) 0.2890(3) 0.7086(2) 0.0190(11) Uani 1 1 d . U . . .
O13 O 0.5878(4) 0.5648(3) 0.7133(2) 0.0285(14) Uani 1 1 d . U . . .
O14 O 0.6294(4) 0.4949(3) 0.8002(2) 0.0205(11) Uani 1 1 d . U . . .
O15 O 0.4447(4) 0.4348(3) 0.7566(2) 0.0269(13) Uani 1 1 d . U . . .
O16 O 0.6711(4) 0.3747(3) 0.8173(2) 0.0204(11) Uani 1 1 d . U . . .
O17 O 0.8459(4) 0.4313(3) 0.8635(2) 0.0215(12) Uani 1 1 d . U . . .
O18 O 0.4408(4) 0.2945(3) 0.7309(2) 0.0230(13) Uani 1 1 d . U . . .
O19 O 0.6954(4) 0.4496(3) 0.9224(2) 0.0246(12) Uani 1 1 d . U . . .
O20 O 0.5665(4) 0.4298(3) 0.8834(2) 0.0237(13) Uani 1 1 d . U . . .
O21 O 0.5210(4) 0.1713(3) 0.7751(2) 0.0230(12) Uani 1 1 d . U . . .
O22 O 0.7586(4) 0.1875(3) 0.8276(2) 0.0230(12) Uani 1 1 d . U . . .
O23 O 0.6210(5) 0.6310(4) 0.8547(3) 0.0354(17) Uani 1 1 d . U . . .
O24 O 0.5788(4) 0.1128(3) 0.6161(2) 0.0235(12) Uani 1 1 d . U . . .
O25 O 0.8110(4) 0.6000(3) 0.8370(2) 0.0263(13) Uani 1 1 d . U . . .
H25A H 0.814577 0.602614 0.804002 0.032 Uiso 1 1 calc R U . . .
H25B H 0.834968 0.640631 0.862912 0.032 Uiso 1 1 calc R U . . .
O27 O 0.8442(4) 0.1069(3) 0.7738(2) 0.0294(14) Uani 1 1 d . U . . .
O28 O 0.6070(4) 0.0697(3) 0.7404(2) 0.0267(13) Uani 1 1 d . U . . .
O29 O 0.4667(4) 0.0606(3) 0.6753(2) 0.0275(13) Uani 1 1 d . U . . .
O30 O 0.5158(4) 0.2774(3) 0.8205(2) 0.0226(12) Uani 1 1 d . U . . .
O31 O 0.4061(4) 0.3746(3) 0.8374(2) 0.0264(13) Uani 1 1 d . U . . .
O32 O 0.8422(4) 0.5643(3) 0.9251(2) 0.0260(14) Uani 1 1 d . U . . .
H32A H 0.815984 0.581791 0.953028 0.031 Uiso 1 1 calc R U . . .
O33 O 0.6795(4) 0.5817(3) 0.9032(2) 0.0254(13) Uani 1 1 d . U . . .
O34 O 0.7786(4) 0.5937(3) 0.7415(2) 0.0275(13) Uani 1 1 d . U . . .
O35 O 0.9527(4) 0.2198(3) 0.7306(2) 0.0256(13) Uani 1 1 d . U . . .
C01 C 0.8677(8) 0.4866(9) 0.7659(6) 0.073(4) Uani 1 1 d . U . . .
H01A H 0.902596 0.485973 0.794841 0.110 Uiso 1 1 calc R U . . .
H01B H 0.882442 0.534094 0.760654 0.110 Uiso 1 1 calc R U . . .
H01C H 0.878734 0.453183 0.737236 0.110 Uiso 1 1 calc R U . . .
O37 O 0.7838(4) 0.3287(3) 0.6174(2) 0.0270(13) Uani 1 1 d . U . . .
O38 O 0.8195(5) 0.2122(4) 0.5496(2) 0.0407(16) Uani 1 1 d . U . . .
O39 O 0.9087(4) 0.2102(4) 0.6377(2) 0.0344(16) Uani 1 1 d . U . . .
H39A H 0.954145 0.248531 0.635114 0.041 Uiso 1 1 calc R U . . .
H39B H 0.920580 0.168846 0.643402 0.041 Uiso 1 1 calc R U . . .
O40 O 0.6470(4) 0.1810(4) 0.5706(2) 0.0283(13) Uani 1 1 d . U . . .
O41 O 0.7685(5) 0.1024(4) 0.5770(3) 0.0401(16) Uani 1 1 d . U . . .
O42 O 0.8233(8) 0.1010(7) 0.4961(5) 0.092(4) Uiso 1 1 d . . . . .
O43 O 0.8052(8) 0.0299(7) 0.6298(5) 0.095(4) Uiso 1 1 d . . . . .
O44 O 0.8507(13) 0.0295(10) 0.5600(6) 0.063(5) Uani 0.5 1 d . U P . .
O45 O 1.0345(14) 0.2514(12) 0.5847(8) 0.078(6) Uiso 0.5 1 d . . P . .
O46 O 0.989(3) 0.571(2) 0.5964(17) 0.081(13) Uiso 0.25 1 d D . P . .
H46 H 1.038627 0.609025 0.605584 0.097 Uiso 0.25 1 calc R U P . .
O47 O 0.5483(10) 0.7777(8) 0.8984(5) 0.038(4) Uani 0.5 1 d D . P . .
H47' H 0.551008 0.782846 0.932713 0.046 Uiso 0.5 1 calc R U P . .
O48 O 0.6776(4) 0.2527(3) 0.8659(2) 0.0246(14) Uani 1 1 d . U . . .
H48 H 0.644548 0.253315 0.837619 0.030 Uiso 1 1 calc R U . . .
O49 O 0.8894(12) 0.7305(7) 0.8912(6) 0.054(5) Uani 0.5 1 d D . P . .
H49' H 0.849204 0.685873 0.879730 0.065 Uiso 0.5 1 calc R U P . .
O50 O 0.9377(18) 0.0279(15) 0.9723(10) 0.100(8) Uiso 0.5 1 d . . P . .
O51 O 0.9912(11) 0.1336(9) 0.9770(7) 0.055(5) Uani 0.5 1 d . . P . .
O52 O 0.931(3) 0.096(2) 1.0302(15) 0.158(13) Uiso 0.5 1 d . . P . .
O53 O 0.7838(5) 0.6550(4) 0.9932(2) 0.0374(18) Uani 1 1 d . U . . .
H53 H 0.808206 0.627401 0.968596 0.045 Uiso 1 1 calc R U . . .
O54 O 1.1434(18) 0.5828(15) 0.8229(10) 0.109(9) Uiso 0.5 1 d D . P . .
H54 H 1.203638 0.589761 0.826051 0.131 Uiso 0.5 1 calc R U P . .
O55 O 1.1181(16) 0.3609(12) 0.5830(8) 0.077(6) Uiso 0.5 1 d . . P . .
O56 O 0.987(2) 0.3199(17) 0.5477(12) 0.123(10) Uiso 0.5 1 d . . P . .
N1 N 0.4729(5) 0.5110(4) 0.6350(3) 0.0263(17) Uani 1 1 d . U . . .
H1A H 0.516558 0.506266 0.652207 0.032 Uiso 1 1 calc R U . . .
N2 N 0.4343(5) 0.4093(5) 0.9317(3) 0.0299(18) Uani 1 1 d . U . . .
H2' H 0.453894 0.390143 0.904739 0.036 Uiso 1 1 calc R U . . .
N3 N 0.3375(5) 0.3467(4) 0.6839(3) 0.0254(16) Uani 1 1 d . U . . .
H3A H 0.381687 0.354605 0.705476 0.030 Uiso 1 1 calc R U . . .
N4 N 0.4271(5) 0.0261(4) 0.5813(3) 0.0284(16) Uani 1 1 d . U . . .
H4A H 0.466212 0.047988 0.606286 0.034 Uiso 1 1 calc R U . . .
N5 N 0.5516(5) 0.0835(4) 0.8254(3) 0.0259(16) Uani 1 1 d . U . . .
H5' H 0.547760 0.094480 0.797256 0.031 Uiso 1 1 calc R U . . .
N6 N 0.8174(5) 0.1043(4) 0.8652(3) 0.0291(17) Uani 1 1 d . U . . .
H6' H 0.799636 0.115632 0.839155 0.035 Uiso 1 1 calc R U . . .
N7 N 0.9432(4) 0.2539(4) 0.8325(3) 0.0185(13) Uani 1 1 d . U . . .
N8 N 0.7271(5) 0.5217(4) 0.6439(3) 0.0257(15) Uani 1 1 d . U . . .
N9 N 0.6638(5) 0.6363(4) 0.8932(3) 0.0262(16) Uani 1 1 d . U . . .
N10 N 0.8101(11) 0.0588(9) 0.5935(6) 0.035(3) Uani 0.5 1 d . U P . .
N11 N 0.5973(8) 0.6376(6) 0.5786(4) 0.060(3) Uani 1 1 d . U . . .
N12 N 0.9596(15) 0.0818(14) 0.9918(9) 0.057(6) Uiso 0.5 1 d . . P . .
N13 N 0.7990(10) 0.1365(10) 0.5395(6) 0.034(3) Uani 0.5 1 d . U P . .
N14 N 1.0539(17) 0.329(2) 0.5749(16) 0.134(15) Uani 0.5 1 d . . P . .
C1 C 0.5682(6) 0.6233(5) 0.7168(3) 0.0245(19) Uani 1 1 d . U . . .
C2 C 0.6088(7) 0.6823(5) 0.7568(3) 0.028(2) Uani 1 1 d . U . . .
H2 H 0.651637 0.678333 0.779073 0.034 Uiso 1 1 calc R U . . .
C3 C 0.5863(7) 0.7436(5) 0.7629(3) 0.029(2) Uani 1 1 d . U . . .
H3 H 0.614361 0.781762 0.789664 0.035 Uiso 1 1 calc R U . . .
C4 C 0.5225(6) 0.7538(5) 0.7311(4) 0.0297(19) Uani 1 1 d . U . . .
C5 C 0.5022(7) 0.8187(6) 0.7381(4) 0.040(2) Uani 1 1 d . U . . .
H5 H 0.530107 0.856588 0.765136 0.048 Uiso 1 1 calc R U . . .
C6 C 0.4418(7) 0.8278(6) 0.7060(5) 0.044(3) Uani 1 1 d . U . . .
H6 H 0.428345 0.871888 0.710878 0.053 Uiso 1 1 calc R U . . .
C7 C 0.4019(8) 0.7738(6) 0.6677(5) 0.047(3) Uani 1 1 d . U . . .
H7 H 0.360518 0.781020 0.646012 0.057 Uiso 1 1 calc R U . . .
C8 C 0.4184(7) 0.7100(6) 0.6588(4) 0.041(2) Uani 1 1 d . U . . .
H8' H 0.388405 0.673613 0.631483 0.049 Uiso 1 1 calc R U . . .
C9 C 0.4811(7) 0.6962(5) 0.6905(4) 0.030(2) Uani 1 1 d . U . . .
C10 C 0.5033(6) 0.6301(5) 0.6836(3) 0.0249(18) Uani 1 1 d . U . . .
C11 C 0.4592(6) 0.5731(5) 0.6457(4) 0.0258(19) Uani 1 1 d . U . . .
H11 H 0.415030 0.580348 0.626034 0.031 Uiso 1 1 calc R U . . .
C12 C 0.4268(6) 0.4493(5) 0.5989(3) 0.030(2) Uani 1 1 d . U . . .
C13 C 0.3606(7) 0.4489(6) 0.5662(4) 0.039(2) Uani 1 1 d . U . . .
H13 H 0.345527 0.491681 0.567101 0.047 Uiso 1 1 calc R U . . .
C14 C 0.3163(7) 0.3886(7) 0.5326(4) 0.042(2) Uani 1 1 d . U . . .
H14 H 0.270821 0.389372 0.510591 0.051 Uiso 1 1 calc R U . . .
C15 C 0.3390(7) 0.3261(6) 0.5311(4) 0.041(2) Uani 1 1 d . U . . .
C16 C 0.4023(7) 0.3251(6) 0.5625(3) 0.035(2) Uani 1 1 d . U . . .
H16 H 0.414982 0.281402 0.561693 0.042 Uiso 1 1 calc R U . . .
C17 C 0.4505(6) 0.3856(5) 0.5963(3) 0.0277(18) Uani 1 1 d . U . . .
C18 C 0.5196(6) 0.3783(5) 0.6305(3) 0.0267(18) Uani 1 1 d . U . . .
C19 C 0.4048(6) 0.4818(5) 0.7520(4) 0.0279(19) Uani 1 1 d . U . . .
C20 C 0.4272(6) 0.5470(5) 0.7876(4) 0.0279(19) Uani 1 1 d . U . . .
H20 H 0.468580 0.554813 0.814475 0.034 Uiso 1 1 calc R U . . .
C21 C 0.3893(7) 0.5985(6) 0.7833(4) 0.039(2) Uani 1 1 d . U . . .
H21 H 0.405731 0.642150 0.807359 0.047 Uiso 1 1 calc R U . . .
C22 C 0.3252(7) 0.5899(6) 0.7436(4) 0.037(2) Uani 1 1 d . U . . .
C23 C 0.2917(8) 0.6458(7) 0.7385(6) 0.057(3) Uani 1 1 d . U . . .
H23 H 0.311282 0.690139 0.761701 0.068 Uiso 1 1 calc R U . . .
C24 C 0.2320(9) 0.6379(8) 0.7011(6) 0.070(4) Uani 1 1 d . U . . .
H24 H 0.208293 0.675687 0.698802 0.084 Uiso 1 1 calc R U . . .
C25 C 0.2059(9) 0.5737(8) 0.6664(6) 0.068(4) Uani 1 1 d . U . . .
H25 H 0.163878 0.568114 0.640320 0.081 Uiso 1 1 calc R U . . .
C26 C 0.2399(8) 0.5170(7) 0.6687(5) 0.049(3) Uani 1 1 d . U . . .
H26 H 0.223159 0.474277 0.643718 0.059 Uiso 1 1 calc R U . . .
C27 C 0.2997(7) 0.5243(6) 0.7090(4) 0.038(2) Uani 1 1 d . U . . .
C28 C 0.3374(6) 0.4680(5) 0.7142(4) 0.0278(19) Uani 1 1 d . U . . .
C29 C 0.3079(6) 0.4011(5) 0.6829(4) 0.0283(19) Uani 1 1 d . U . . .
H29 H 0.262103 0.394239 0.658684 0.034 Uiso 1 1 calc R U . . .
C30 C 0.3078(6) 0.2779(5) 0.6549(3) 0.0255(18) Uani 1 1 d . U . . .
C31 C 0.2343(6) 0.2572(6) 0.6215(3) 0.032(2) Uani 1 1 d . U . . .
H31 H 0.203103 0.290502 0.618858 0.038 Uiso 1 1 calc R U . . .
C32 C 0.2068(6) 0.1903(6) 0.5927(3) 0.032(2) Uani 1 1 d . U . . .
H32 H 0.157278 0.177604 0.570038 0.039 Uiso 1 1 calc R U . . .
C33 C 0.2498(6) 0.1413(6) 0.5962(4) 0.035(2) Uani 1 1 d . U . . .
C34 C 0.3238(6) 0.1587(5) 0.6288(3) 0.026(2) Uani 1 1 d . U . . .
H34 H 0.353883 0.124444 0.630832 0.031 Uiso 1 1 calc R U . . .
C35 C 0.3521(6) 0.2268(5) 0.6582(3) 0.0226(17) Uani 1 1 d . U . . .
C36 C 0.4311(6) 0.2438(5) 0.6931(3) 0.0217(17) Uani 1 1 d . U . . .
C37 C 0.3288(6) 0.3798(5) 0.8414(4) 0.0279(19) Uani 1 1 d . U . . .
C38 C 0.2698(6) 0.3590(5) 0.7992(4) 0.032(2) Uani 1 1 d . U . . .
H38 H 0.284664 0.336495 0.768615 0.039 Uiso 1 1 calc R U . . .
C39 C 0.1915(6) 0.3715(6) 0.8030(5) 0.039(2) Uani 1 1 d . U . . .
H39 H 0.153063 0.358867 0.774123 0.046 Uiso 1 1 calc R U . . .
C40 C 0.1641(6) 0.4027(5) 0.8482(4) 0.036(2) Uani 1 1 d . U . . .
C41 C 0.0847(7) 0.4185(6) 0.8498(5) 0.046(3) Uani 1 1 d . U . . .
H41 H 0.048564 0.408567 0.820278 0.055 Uiso 1 1 calc R U . . .
C42 C 0.0585(7) 0.4480(6) 0.8929(5) 0.051(3) Uani 1 1 d . U . . .
H42 H 0.006066 0.461083 0.893224 0.061 Uiso 1 1 calc R U . . .
C43 C 0.1091(7) 0.4590(6) 0.9369(5) 0.046(3) Uani 1 1 d . U . . .
H43 H 0.089183 0.477145 0.967121 0.055 Uiso 1 1 calc R U . . .
C44 C 0.1877(7) 0.4437(5) 0.9368(5) 0.042(2) Uani 1 1 d . U . . .
H44 H 0.222335 0.451984 0.966594 0.050 Uiso 1 1 calc R U . . .
C45 C 0.2156(6) 0.4154(5) 0.8912(4) 0.0303(19) Uani 1 1 d . U . . .
C46 C 0.3009(6) 0.4025(5) 0.8897(4) 0.030(2) Uani 1 1 d . U . . .
C47 C 0.3539(6) 0.4120(5) 0.9309(4) 0.029(2) Uani 1 1 d . U . . .
H47 H 0.331087 0.421146 0.961418 0.035 Uiso 1 1 calc R U . . .
C48 C 0.4909(6) 0.4121(5) 0.9722(4) 0.028(2) Uani 1 1 d . U . . .
C49 C 0.4606(7) 0.4075(6) 1.0171(4) 0.033(2) Uani 1 1 d . U . . .
H49 H 0.402384 0.405679 1.021488 0.040 Uiso 1 1 calc R U . . .
C50 C 0.5170(7) 0.4058(6) 1.0558(4) 0.036(2) Uani 1 1 d . U . . .
H50 H 0.497366 0.402889 1.086638 0.043 Uiso 1 1 calc R U . . .
C51 C 0.5990(7) 0.4082(5) 1.0484(3) 0.032(2) Uani 1 1 d . U . . .
C52 C 0.6322(6) 0.4157(5) 1.0041(3) 0.029(2) Uani 1 1 d . U . . .
H52 H 0.690805 0.418512 1.000527 0.035 Uiso 1 1 calc R U . . .
C53 C 0.5783(6) 0.4189(5) 0.9656(3) 0.0233(18) Uani 1 1 d . U . . .
C54 C 0.6155(6) 0.4338(4) 0.9207(3) 0.0198(16) Uani 1 1 d . U . . .
C55 C 0.5091(5) 0.2125(5) 0.8141(3) 0.0222(16) Uani 1 1 d . U . . .
C56 C 0.4887(6) 0.1800(5) 0.8570(3) 0.0246(17) Uani 1 1 d . U . . .
C57 C 0.4457(6) 0.2162(5) 0.8925(4) 0.030(2) Uani 1 1 d . U . . .
H57 H 0.432740 0.258552 0.889603 0.036 Uiso 1 1 calc R U . . .
C58 C 0.4231(6) 0.1880(6) 0.9314(4) 0.035(2) Uani 1 1 d . U . . .
C59 C 0.4379(7) 0.1251(7) 0.9353(4) 0.044(3) Uani 1 1 d . U . . .
H59 H 0.420088 0.106183 0.962026 0.053 Uiso 1 1 calc R U . . .
C60 C 0.4790(8) 0.0897(7) 0.8998(4) 0.045(3) Uani 1 1 d . U . . .
H60 H 0.489841 0.046292 0.901595 0.054 Uiso 1 1 calc R U . . .
C61 C 0.5039(6) 0.1194(6) 0.8615(4) 0.0296(18) Uani 1 1 d . U . . .
C62 C 0.5931(6) 0.0363(5) 0.8306(4) 0.0250(18) Uani 1 1 d . U . . .
H62 H 0.592170 0.022955 0.860654 0.030 Uiso 1 1 calc R U . . .
C63 C 0.6381(6) 0.0048(5) 0.7947(4) 0.0267(18) Uani 1 1 d . U . . .
C64 C 0.6401(6) 0.0219(5) 0.7482(4) 0.0252(17) Uani 1 1 d . U . . .
C65 C 0.6805(6) -0.0153(5) 0.7111(3) 0.0255(18) Uani 1 1 d . U . . .
H65 H 0.678605 -0.006946 0.679473 0.031 Uiso 1 1 calc R U . . .
C66 C 0.7214(7) -0.0624(5) 0.7202(4) 0.031(2) Uani 1 1 d . U . . .
H66 H 0.746354 -0.087146 0.694409 0.038 Uiso 1 1 calc R U . . .
C67 C 0.7283(7) -0.0760(5) 0.7661(4) 0.032(2) Uani 1 1 d . U . . .
C68 C 0.7793(7) -0.1214(5) 0.7760(4) 0.041(2) Uani 1 1 d . U . . .
H68 H 0.807241 -0.143842 0.750620 0.049 Uiso 1 1 calc R U . . .
C69 C 0.7876(8) -0.1322(6) 0.8215(4) 0.044(3) Uani 1 1 d . U . . .
H69 H 0.823256 -0.160331 0.828479 0.053 Uiso 1 1 calc R U . . .
C70 C 0.7427(8) -0.1012(6) 0.8579(5) 0.049(3) Uani 1 1 d . U . . .
H70 H 0.746420 -0.110556 0.889195 0.059 Uiso 1 1 calc R U . . .
C71 C 0.6945(7) -0.0587(5) 0.8500(4) 0.038(2) Uani 1 1 d . U . . .
H71 H 0.665720 -0.038270 0.875745 0.046 Uiso 1 1 calc R U . . .
C72 C 0.6862(7) -0.0440(5) 0.8043(4) 0.031(2) Uani 1 1 d . U . . .
C73 C 0.7193(5) 0.2089(4) 0.8637(3) 0.0184(16) Uani 1 1 d . U . . .
C74 C 0.7249(6) 0.1752(5) 0.9062(3) 0.0252(17) Uani 1 1 d . U . . .
C75 C 0.6832(6) 0.1976(6) 0.9465(4) 0.033(2) Uani 1 1 d . U . . .
H75 H 0.652198 0.231896 0.947013 0.039 Uiso 1 1 calc R U . . .
C76 C 0.6880(7) 0.1687(7) 0.9856(4) 0.042(2) Uani 1 1 d . U . . .
C77 C 0.7330(7) 0.1183(6) 0.9862(4) 0.043(2) Uani 1 1 d . U . . .
H77 H 0.736087 0.099913 1.013966 0.051 Uiso 1 1 calc R U . . .
C78 C 0.7735(7) 0.0952(6) 0.9454(4) 0.037(2) Uani 1 1 d . U . . .
H78 H 0.802146 0.059268 0.944359 0.045 Uiso 1 1 calc R U . . .
C79 C 0.7715(7) 0.1252(6) 0.9069(4) 0.0288(19) Uani 1 1 d . U . . .
C80 C 0.8746(6) 0.0682(5) 0.8626(4) 0.031(2) Uani 1 1 d . U . . .
H80 H 0.889188 0.053326 0.890549 0.037 Uiso 1 1 calc R U . . .
C81 C 0.9156(6) 0.0504(5) 0.8206(4) 0.0314(19) Uani 1 1 d . U . . .
C82 C 0.9813(7) 0.0116(6) 0.8225(4) 0.039(2) Uani 1 1 d . U . . .
C83 C 1.0009(8) -0.0138(6) 0.8616(5) 0.047(3) Uani 1 1 d . U . . .
H83 H 0.970189 -0.006527 0.889350 0.057 Uiso 1 1 calc R U . . .
C84 C 1.0635(9) -0.0495(7) 0.8618(6) 0.061(3) Uani 1 1 d . U . . .
H84 H 1.076089 -0.065483 0.889525 0.073 Uiso 1 1 calc R U . . .
C85 C 1.1085(8) -0.0618(7) 0.8205(5) 0.057(3) Uani 1 1 d . U . . .
H85 H 1.152253 -0.085585 0.820515 0.069 Uiso 1 1 calc R U . . .
C86 C 1.0896(7) -0.0401(6) 0.7816(5) 0.049(3) Uani 1 1 d . U . . .
H86 H 1.120046 -0.048803 0.753870 0.059 Uiso 1 1 calc R U . . .
C87 C 1.0246(7) -0.0040(5) 0.7807(4) 0.038(2) Uani 1 1 d . U . . .
C88 C 1.0014(6) 0.0144(5) 0.7384(4) 0.034(2) Uani 1 1 d . U . . .
H88 H 1.030874 0.003186 0.710536 0.041 Uiso 1 1 calc R U . . .
C89 C 0.9391(6) 0.0474(5) 0.7351(4) 0.032(2) Uani 1 1 d . U . . .
H89 H 0.923183 0.056242 0.704936 0.038 Uiso 1 1 calc R U . . .
C90 C 0.8969(6) 0.0692(4) 0.7776(4) 0.0253(18) Uani 1 1 d . U . . .
C91 C 0.8529(5) 0.3701(5) 0.8496(3) 0.0178(15) Uani 1 1 d . U . . .
C92 C 0.8787(5) 0.3368(4) 0.8885(3) 0.0180(16) Uani 1 1 d . U . . .
C93 C 0.8562(5) 0.3613(5) 0.9351(3) 0.0207(17) Uani 1 1 d . U . . .
H93 H 0.828957 0.398551 0.941228 0.025 Uiso 1 1 calc R U . . .
C94 C 0.8732(6) 0.3318(5) 0.9724(3) 0.0232(18) Uani 1 1 d . U . . .
C95 C 0.9178(6) 0.2811(5) 0.9652(3) 0.0229(18) Uani 1 1 d . U . . .
H95 H 0.932424 0.262906 0.991571 0.027 Uiso 1 1 calc R U . . .
C96 C 0.9411(6) 0.2569(5) 0.9192(3) 0.0227(18) Uani 1 1 d . U . . .
H96 H 0.971150 0.221389 0.914140 0.027 Uiso 1 1 calc R U . . .
C97 C 0.9216(5) 0.2832(5) 0.8797(3) 0.0194(16) Uani 1 1 d . U . . .
C98 C 1.0172(5) 0.2409(5) 0.8315(3) 0.0198(17) Uani 1 1 d . U . . .
H98 H 1.051497 0.254046 0.861936 0.024 Uiso 1 1 calc R U . . .
C99 C 1.0536(5) 0.2090(5) 0.7896(3) 0.0214(17) Uani 1 1 d . U . . .
C100 C 1.1281(6) 0.1830(5) 0.7986(3) 0.0248(18) Uani 1 1 d . U . . .
C101 C 1.1523(6) 0.1730(5) 0.8433(4) 0.030(2) Uani 1 1 d . U . . .
H101 H 1.120416 0.185058 0.869947 0.036 Uiso 1 1 calc R U . . .
C102 C 1.2224(7) 0.1457(6) 0.8509(4) 0.041(3) Uani 1 1 d . U . . .
H102 H 1.238825 0.140681 0.882267 0.049 Uiso 1 1 calc R U . . .
C103 C 1.2673(7) 0.1260(6) 0.8110(4) 0.038(2) Uani 1 1 d . U . . .
H103 H 1.314396 0.107038 0.814951 0.045 Uiso 1 1 calc R U . . .
C104 C 1.2431(6) 0.1343(6) 0.7663(4) 0.036(2) Uani 1 1 d . U . . .
H104 H 1.273878 0.121086 0.739386 0.044 Uiso 1 1 calc R U . . .
C105 C 1.1740(6) 0.1618(5) 0.7596(4) 0.0276(19) Uani 1 1 d . U . . .
C106 C 1.1466(6) 0.1669(6) 0.7124(4) 0.033(2) Uani 1 1 d . U . . .
H106 H 1.179538 0.155745 0.686197 0.040 Uiso 1 1 calc R U . . .
C107 C 1.0755(7) 0.1872(6) 0.7039(4) 0.037(2) Uani 1 1 d . U . . .
H107 H 1.058706 0.189114 0.671753 0.045 Uiso 1 1 calc R U . . .
C108 C 1.0256(6) 0.2056(5) 0.7419(3) 0.0244(18) Uani 1 1 d . U . . .
C109 C 0.9145(16) 0.3475(13) 0.7117(9) 0.126(8) Uiso 1 1 d . . . . .
H10A H 0.902015 0.385447 0.698864 0.189 Uiso 0.5 1 calc R U P . .
H10B H 0.955171 0.327451 0.692224 0.189 Uiso 0.5 1 calc R U P . .
H10C H 0.939237 0.366495 0.745809 0.189 Uiso 0.5 1 calc R U P . .
C110 C 0.9318(7) 0.5838(7) 0.9313(5) 0.054(4) Uani 1 1 d . U . . .
H11A H 0.953474 0.558951 0.902454 0.080 Uiso 1 1 calc R U . . .
H11B H 0.951836 0.571228 0.960335 0.080 Uiso 1 1 calc R U . . .
H11C H 0.952727 0.634734 0.935466 0.080 Uiso 1 1 calc R U . . .
C112 C 0.8150(6) 0.6456(5) 0.7243(3) 0.0267(18) Uani 1 1 d . U . . .
C113 C 0.8646(7) 0.7109(6) 0.7599(4) 0.038(2) Uani 1 1 d . U . . .
H113 H 0.865833 0.713206 0.793883 0.046 Uiso 1 1 calc R U . . .
C114 C 0.9081(7) 0.7669(6) 0.7452(4) 0.039(2) Uani 1 1 d . U . . .
H114 H 0.941466 0.807332 0.768706 0.047 Uiso 1 1 calc R U . . .
C115 C 0.9045(6) 0.7663(5) 0.6942(4) 0.031(2) Uani 1 1 d . U . . .
C116 C 0.9478(8) 0.8267(6) 0.6800(4) 0.042(2) Uani 1 1 d . U . . .
H116 H 0.980732 0.866332 0.704331 0.051 Uiso 1 1 calc R U . . .
C117 C 0.9437(8) 0.8298(7) 0.6330(5) 0.053(3) Uani 1 1 d . U . . .
H117 H 0.971759 0.871601 0.624233 0.063 Uiso 1 1 calc R U . . .
C118 C 0.8975(8) 0.7702(7) 0.5971(5) 0.051(3) Uani 1 1 d . U . . .
H118 H 0.894932 0.771110 0.563682 0.062 Uiso 1 1 calc R U . . .
C119 C 0.8557(8) 0.7102(6) 0.6104(4) 0.048(3) Uani 1 1 d . U . . .
H119 H 0.825050 0.670443 0.585386 0.058 Uiso 1 1 calc R U . . .
C120 C 0.8561(6) 0.7049(5) 0.6583(4) 0.0314(19) Uani 1 1 d . U . . .
C121 C 0.8115(7) 0.6440(5) 0.6746(4) 0.031(2) Uani 1 1 d . U . . .
C122 C 0.7720(6) 0.5817(5) 0.6376(4) 0.030(2) Uani 1 1 d . U . . .
H122 H 0.779020 0.583802 0.604802 0.037 Uiso 1 1 calc R U . . .
C123 C 0.6940(6) 0.4682(5) 0.5992(3) 0.0272(19) Uani 1 1 d . U . . .
C124 C 0.7052(7) 0.4022(5) 0.5931(3) 0.0285(19) Uani 1 1 d . U . . .
C125 C 0.6711(7) 0.3482(6) 0.5500(3) 0.033(2) Uani 1 1 d . U . . .
H125 H 0.681312 0.302940 0.545550 0.040 Uiso 1 1 calc R U . . .
C126 C 0.6222(8) 0.3634(6) 0.5142(4) 0.038(2) Uani 1 1 d . U . . .
C127 C 0.6098(8) 0.4300(6) 0.5206(4) 0.041(3) Uani 1 1 d . U . . .
H127 H 0.575369 0.439621 0.496387 0.049 Uiso 1 1 calc R U . . .
C128 C 0.6472(7) 0.4823(5) 0.5617(4) 0.031(2) Uani 1 1 d . U . . .
H128 H 0.641135 0.528616 0.564718 0.038 Uiso 1 1 calc R U . . .
C129 C 0.966(7) 0.521(4) 0.626(3) 0.14(4) Uiso 0.25 1 d D . P . .
H12A H 0.990216 0.480969 0.614007 0.209 Uiso 0.25 1 calc R U P . .
H12B H 0.903132 0.503500 0.623087 0.209 Uiso 0.25 1 calc R U P . .
H12C H 0.987516 0.543701 0.659959 0.209 Uiso 0.25 1 calc R U P . .
C130 C 0.7491(6) 0.3772(5) 0.6319(3) 0.0229(17) Uani 1 1 d . U . . .
C131 C 0.5846(6) 0.1338(5) 0.5777(3) 0.0243(17) Uani 1 1 d . U . . .
C132 C 0.5129(6) 0.1017(5) 0.5359(3) 0.0242(17) Uani 1 1 d . U . . .
C133 C 0.5257(6) 0.1248(5) 0.4943(3) 0.0260(18) Uani 1 1 d . U . . .
H133 H 0.575424 0.160404 0.492792 0.031 Uiso 1 1 calc R U . . .
C134 C 0.4635(7) 0.0945(6) 0.4538(3) 0.032(2) Uani 1 1 d . U . . .
C135 C 0.3906(6) 0.0418(5) 0.4552(4) 0.033(2) Uani 1 1 d . U . . .
H135 H 0.349490 0.021606 0.427377 0.040 Uiso 1 1 calc R U . . .
C136 C 0.3792(7) 0.0196(6) 0.4970(4) 0.033(2) Uani 1 1 d . U . . .
H136 H 0.329801 -0.016499 0.498077 0.040 Uiso 1 1 calc R U . . .
C137 C 0.4395(6) 0.0493(5) 0.5385(3) 0.0282(18) Uani 1 1 d . U . . .
C138 C 0.3647(6) -0.0239(5) 0.5887(4) 0.0296(19) Uani 1 1 d . U . . .
H138 H 0.326187 -0.053203 0.561361 0.035 Uiso 1 1 calc R U . . .
C139 C 0.3515(6) -0.0368(5) 0.6351(4) 0.033(2) Uani 1 1 d . U . . .
C140 C 0.4013(6) 0.0122(5) 0.6783(4) 0.0255(17) Uani 1 1 d . U . . .
C141 C 0.3748(6) 0.0055(5) 0.7249(4) 0.031(2) Uani 1 1 d . U . . .
H141 H 0.404284 0.038613 0.753913 0.037 Uiso 1 1 calc R U . . .
C142 C 0.3080(7) -0.0477(6) 0.7278(4) 0.041(2) Uani 1 1 d . U . . .
H142 H 0.290965 -0.049550 0.759256 0.049 Uiso 1 1 calc R U . . .
C143 C 0.2619(6) -0.1007(6) 0.6873(4) 0.037(2) Uani 1 1 d . U . . .
C144 C 0.1964(7) -0.1583(6) 0.6934(5) 0.050(3) Uani 1 1 d . U . . .
H144 H 0.182442 -0.161883 0.725098 0.059 Uiso 1 1 calc R U . . .
C145 C 0.1537(8) -0.2087(7) 0.6528(6) 0.059(3) Uani 1 1 d . U . . .
H145 H 0.108611 -0.246548 0.656481 0.070 Uiso 1 1 calc R U . . .
C146 C 0.1752(9) -0.2052(7) 0.6066(6) 0.061(3) Uani 1 1 d . U . . .
H146 H 0.145573 -0.241151 0.578991 0.073 Uiso 1 1 calc R U . . .
C147 C 0.2382(8) -0.1508(6) 0.6003(5) 0.052(3) Uani 1 1 d . U . . .
H147 H 0.251953 -0.149483 0.568192 0.062 Uiso 1 1 calc R U . . .
C148 C 0.2837(7) -0.0964(5) 0.6401(4) 0.037(2) Uani 1 1 d . U . . .
C149 C 0.6245(9) 0.6908(7) 0.6027(5) 0.051(3) Uani 1 1 d . U . . .
C151 C 0.6629(8) 0.7613(7) 0.6360(4) 0.052(3) Uani 1 1 d . U . . .
H15A H 0.722032 0.778716 0.629312 0.079 Uiso 1 1 calc R U . . .
H15B H 0.662320 0.757894 0.669976 0.079 Uiso 1 1 calc R U . . .
H15C H 0.629825 0.793997 0.630775 0.079 Uiso 1 1 calc R U . . .
C154 C 0.860(3) 0.7910(16) 0.9069(15) 0.102(12) Uiso 0.5 1 d D . P . .
H15M H 0.907574 0.829636 0.925855 0.153 Uiso 0.5 1 calc R U P . .
H15N H 0.813964 0.781369 0.927399 0.153 Uiso 0.5 1 calc R U P . .
H15O H 0.839451 0.804244 0.878420 0.153 Uiso 0.5 1 calc R U P . .
C155 C 0.8365(8) 0.7127(7) 1.0281(5) 0.056(4) Uani 1 1 d . U . . .
H15J H 0.880755 0.739093 1.012040 0.084 Uiso 1 1 calc R U . . .
H15K H 0.863607 0.695805 1.052872 0.084 Uiso 1 1 calc R U . . .
H15L H 0.802061 0.743522 1.043810 0.084 Uiso 1 1 calc R U . . .
 
loop_
 _atom_site_aniso_label
 _atom_site_aniso_U_11
 _atom_site_aniso_U_22
 _atom_site_aniso_U_33
 _atom_site_aniso_U_23
 _atom_site_aniso_U_13
 _atom_site_aniso_U_12
Dy1 0.0222(2) 0.0166(2) 0.0176(2) -0.00168(16) -0.00468(16) 0.00696(17)
Dy2 0.0175(2) 0.0166(2) 0.0157(2) -0.00180(16) -0.00167(15) 0.00722(16)
Dy3 0.0156(2) 0.0182(2) 0.0169(2) -0.00131(16) -0.00133(15) 0.00776(16)
Dy4 0.0156(2) 0.0204(2) 0.0196(2) -0.00221(16) -0.00220(16) 0.00754(17)
Dy5 0.0168(2) 0.0183(2) 0.0159(2) -0.00292(16) -0.00211(16) 0.00712(16)
Dy6 0.0169(2) 0.0182(2) 0.0186(2) -0.00280(16) -0.00235(16) 0.00549(17)
Dy7 0.0187(2) 0.0204(2) 0.0159(2) -0.00206(16) -0.00172(16) 0.00686(17)
Cl1 0.124(3) 0.0430(18) 0.0285(15) -0.0115(13) -0.0337(18) 0.028(2)
Cl2 0.064(2) 0.058(2) 0.0291(14) 0.0091(13) -0.0236(14) -0.0245(16)
Cl3 0.0417(15) 0.0443(16) 0.0240(12) -0.0016(11) -0.0077(11) 0.0124(12)
Cl4 0.0358(16) 0.0566(19) 0.066(2) -0.0341(16) -0.0266(14) 0.0182(14)
Cl5 0.0495(17) 0.0561(18) 0.0337(14) 0.0020(13) 0.0211(13) 0.0143(14)
Cl6 0.070(2) 0.085(3) 0.0432(17) 0.0275(17) 0.0288(16) 0.029(2)
Cl7 0.0402(15) 0.0641(19) 0.0233(12) 0.0123(12) 0.0060(11) 0.0196(14)
Cl8 0.0378(13) 0.0357(14) 0.0195(11) 0.0020(10) 0.0076(10) 0.0151(11)
O1 0.020(3) 0.016(2) 0.019(2) -0.005(2) -0.003(2) 0.004(2)
O2 0.017(3) 0.020(3) 0.017(3) -0.002(2) -0.007(2) 0.007(2)
O3 0.024(3) 0.024(3) 0.017(2) 0.001(2) -0.002(2) 0.008(2)
O4 0.025(3) 0.020(3) 0.014(2) -0.003(2) -0.004(2) 0.005(2)
O5 0.015(3) 0.019(3) 0.017(2) 0.0013(19) -0.002(2) 0.006(2)
O6 0.018(3) 0.015(2) 0.018(3) 0.000(2) -0.008(2) 0.004(2)
O7 0.051(5) 0.025(3) 0.036(4) -0.008(3) -0.008(3) 0.013(3)
O8 0.020(3) 0.020(3) 0.019(3) -0.004(2) -0.006(2) 0.008(2)
O9 0.042(4) 0.028(3) 0.024(4) -0.002(3) -0.009(3) 0.003(3)
O10 0.029(3) 0.023(3) 0.020(3) 0.001(2) -0.009(2) 0.005(2)
O11 0.025(3) 0.024(3) 0.024(3) -0.001(2) -0.004(2) 0.010(2)
O12 0.021(3) 0.017(3) 0.015(2) -0.004(2) -0.005(2) 0.008(2)
O13 0.034(3) 0.027(3) 0.026(3) 0.006(2) -0.003(3) 0.013(3)
O14 0.021(3) 0.019(3) 0.022(3) -0.001(2) -0.002(2) 0.011(2)
O15 0.023(3) 0.030(3) 0.026(3) 0.000(3) -0.003(2) 0.012(3)
O16 0.017(3) 0.024(3) 0.016(2) -0.003(2) -0.006(2) 0.006(2)
O17 0.022(3) 0.021(3) 0.018(3) -0.004(2) -0.001(2) 0.009(2)
O18 0.020(3) 0.024(3) 0.022(3) -0.002(2) -0.007(2) 0.011(2)
O19 0.021(3) 0.033(3) 0.017(3) 0.000(2) 0.001(2) 0.008(3)
O20 0.025(3) 0.024(3) 0.021(3) -0.002(2) 0.001(2) 0.013(3)
O21 0.024(3) 0.022(3) 0.022(3) 0.001(2) 0.001(2) 0.008(3)
O22 0.022(3) 0.023(3) 0.023(3) 0.003(2) -0.002(2) 0.009(2)
O23 0.041(4) 0.024(4) 0.038(4) 0.000(3) -0.013(3) 0.014(3)
O24 0.022(3) 0.025(3) 0.018(3) -0.003(2) -0.006(2) 0.005(2)
O25 0.036(4) 0.017(3) 0.016(3) -0.006(2) -0.002(3) -0.001(3)
O27 0.030(3) 0.017(3) 0.036(4) -0.005(2) -0.013(3) 0.010(2)
O28 0.028(3) 0.025(3) 0.024(3) 0.000(2) -0.002(2) 0.009(2)
O29 0.025(3) 0.022(3) 0.029(3) -0.002(2) 0.000(2) 0.003(2)
O30 0.024(3) 0.021(3) 0.021(3) -0.002(2) -0.006(2) 0.009(2)
O31 0.021(3) 0.033(4) 0.024(3) 0.002(3) 0.000(2) 0.010(3)
O32 0.019(3) 0.030(3) 0.021(3) -0.008(2) -0.004(2) 0.008(2)
O33 0.025(3) 0.024(3) 0.024(3) -0.003(2) -0.002(2) 0.010(3)
O34 0.034(3) 0.020(3) 0.023(3) 0.000(2) -0.009(3) 0.004(2)
O35 0.025(3) 0.031(4) 0.021(3) -0.001(3) 0.000(2) 0.015(3)
C01 0.037(5) 0.089(10) 0.074(9) -0.003(8) 0.005(5) 0.001(6)
O37 0.032(4) 0.024(3) 0.021(3) 0.000(2) 0.000(3) 0.005(2)
O38 0.038(4) 0.070(4) 0.019(3) 0.011(3) 0.007(3) 0.023(4)
O39 0.023(3) 0.053(5) 0.022(3) -0.003(3) -0.002(2) 0.015(3)
O40 0.024(3) 0.039(4) 0.016(3) -0.001(2) -0.002(2) 0.006(2)
O41 0.036(4) 0.036(4) 0.038(3) -0.016(3) -0.003(3) 0.016(3)
O44 0.094(14) 0.081(13) 0.034(8) 0.002(8) 0.020(8) 0.069(11)
O47 0.057(10) 0.037(9) 0.035(8) 0.012(7) 0.007(7) 0.035(8)
O48 0.020(3) 0.025(3) 0.030(4) 0.009(3) 0.002(3) 0.007(3)
O49 0.079(13) 0.015(7) 0.048(10) -0.013(7) -0.005(9) -0.005(8)
O51 0.050(10) 0.046(10) 0.073(12) 0.025(9) -0.008(9) 0.014(9)
O53 0.034(4) 0.039(4) 0.030(4) -0.013(3) -0.005(3) 0.016(3)
N1 0.027(4) 0.023(3) 0.028(4) 0.009(3) -0.004(3) 0.004(3)
N2 0.020(3) 0.038(5) 0.030(4) 0.001(4) 0.002(3) 0.011(4)
N3 0.020(4) 0.032(3) 0.023(4) 0.004(3) -0.006(3) 0.007(3)
N4 0.023(4) 0.029(4) 0.024(3) -0.008(3) -0.006(3) 0.005(3)
N5 0.021(4) 0.020(4) 0.035(4) 0.007(3) 0.006(3) 0.002(3)
N6 0.026(4) 0.033(5) 0.032(4) 0.010(4) 0.000(3) 0.011(3)
N7 0.019(3) 0.017(3) 0.019(3) 0.001(3) -0.001(2) 0.009(3)
N8 0.032(4) 0.019(3) 0.023(3) 0.001(2) 0.000(3) 0.007(3)
N9 0.025(4) 0.024(3) 0.027(4) -0.004(3) 0.004(3) 0.010(3)
N10 0.037(9) 0.031(8) 0.030(8) -0.012(6) 0.006(7) 0.014(7)
N11 0.101(9) 0.037(5) 0.048(6) 0.020(4) 0.034(6) 0.016(6)
N13 0.021(7) 0.058(6) 0.016(4) -0.014(4) -0.010(4) 0.023(6)
N14 0.027(14) 0.17(4) 0.21(4) 0.05(3) -0.028(19) 0.038(19)
C1 0.027(5) 0.017(4) 0.030(4) 0.006(3) -0.001(3) 0.005(3)
C2 0.043(6) 0.022(4) 0.022(4) 0.006(3) 0.001(4) 0.010(4)
C3 0.042(5) 0.023(4) 0.023(5) 0.006(4) 0.005(4) 0.011(4)
C4 0.031(5) 0.035(4) 0.031(5) 0.010(3) 0.012(3) 0.018(4)
C5 0.047(6) 0.031(5) 0.050(6) 0.012(4) 0.009(4) 0.022(5)
C6 0.040(6) 0.042(6) 0.060(7) 0.021(4) 0.008(5) 0.021(5)
C7 0.041(6) 0.046(6) 0.064(7) 0.018(5) 0.000(5) 0.026(5)
C8 0.041(6) 0.047(5) 0.044(6) 0.017(4) 0.001(4) 0.022(5)
C9 0.035(5) 0.032(4) 0.029(5) 0.010(3) 0.008(4) 0.018(4)
C10 0.024(4) 0.028(4) 0.025(4) 0.007(3) 0.004(3) 0.011(3)
C11 0.020(4) 0.027(4) 0.031(5) 0.012(3) 0.001(3) 0.005(4)
C12 0.034(5) 0.033(4) 0.016(4) 0.006(3) -0.010(3) 0.000(4)
C13 0.028(5) 0.052(5) 0.033(5) 0.018(4) -0.011(4) -0.001(4)
C14 0.031(5) 0.062(5) 0.025(5) 0.014(4) -0.012(4) -0.003(4)
C15 0.035(5) 0.051(5) 0.024(5) 0.011(4) -0.006(4) -0.012(4)
C16 0.041(5) 0.031(5) 0.021(5) 0.005(4) -0.006(4) -0.005(4)
C17 0.027(5) 0.033(4) 0.018(4) 0.006(3) -0.001(3) -0.002(3)
C18 0.027(4) 0.032(4) 0.017(4) 0.001(3) 0.001(3) 0.003(3)
C19 0.021(4) 0.028(4) 0.034(5) 0.004(3) 0.000(3) 0.007(3)
C20 0.026(5) 0.026(4) 0.032(5) 0.008(3) 0.002(4) 0.006(4)
C21 0.040(6) 0.032(5) 0.051(6) 0.008(4) 0.012(4) 0.020(5)
C22 0.028(5) 0.035(5) 0.060(6) 0.024(4) 0.017(4) 0.019(4)
C23 0.045(7) 0.041(6) 0.098(9) 0.026(6) 0.012(6) 0.027(5)
C24 0.054(8) 0.060(7) 0.115(10) 0.041(6) 0.001(7) 0.032(7)
C25 0.049(8) 0.068(7) 0.105(10) 0.042(6) -0.004(7) 0.033(6)
C26 0.045(7) 0.059(7) 0.060(7) 0.033(5) 0.004(5) 0.027(6)
C27 0.035(5) 0.043(5) 0.047(5) 0.021(4) 0.006(4) 0.019(4)
C28 0.027(5) 0.030(4) 0.030(5) 0.012(3) 0.001(3) 0.009(4)
C29 0.020(5) 0.036(4) 0.031(5) 0.009(3) 0.003(4) 0.008(4)
C30 0.020(4) 0.034(4) 0.021(4) 0.002(3) 0.003(3) 0.009(3)
C31 0.027(5) 0.043(5) 0.025(5) 0.010(4) -0.003(3) 0.009(4)
C32 0.021(5) 0.048(5) 0.020(5) -0.002(4) -0.006(4) 0.006(4)
C33 0.018(4) 0.050(5) 0.027(5) -0.007(4) -0.007(4) 0.008(4)
C34 0.023(4) 0.030(4) 0.022(4) -0.003(3) -0.003(3) 0.011(4)
C35 0.017(4) 0.033(4) 0.014(4) 0.001(3) -0.002(3) 0.004(3)
C36 0.017(4) 0.023(4) 0.021(4) 0.002(3) -0.001(3) 0.001(3)
C37 0.021(4) 0.033(5) 0.035(4) 0.016(4) 0.003(3) 0.009(4)
C38 0.024(4) 0.028(5) 0.042(5) 0.002(4) -0.004(3) 0.010(4)
C39 0.020(4) 0.033(6) 0.062(5) 0.014(5) -0.004(4) 0.005(4)
C40 0.012(4) 0.027(5) 0.065(5) 0.013(5) -0.001(3) 0.000(4)
C41 0.019(5) 0.032(6) 0.085(6) 0.012(5) 0.000(4) 0.006(4)
C42 0.028(5) 0.020(5) 0.099(7) 0.004(5) 0.006(4) 0.007(4)
C43 0.019(5) 0.028(6) 0.085(6) 0.002(6) 0.018(4) 0.004(4)
C44 0.022(5) 0.026(5) 0.071(5) -0.001(5) 0.013(4) 0.006(4)
C45 0.017(4) 0.015(5) 0.060(5) 0.011(4) 0.007(3) 0.003(4)
C46 0.023(4) 0.027(5) 0.040(4) 0.002(4) 0.002(3) 0.012(4)
C47 0.024(4) 0.034(5) 0.030(4) 0.002(4) 0.010(3) 0.015(4)
C48 0.020(4) 0.034(6) 0.031(4) 0.010(4) 0.005(3) 0.008(4)
C49 0.028(5) 0.043(6) 0.029(4) 0.004(4) 0.010(3) 0.014(5)
C50 0.033(4) 0.046(6) 0.021(4) -0.002(4) 0.005(3) 0.008(5)
C51 0.035(4) 0.035(6) 0.021(4) 0.000(4) 0.002(3) 0.007(4)
C52 0.025(4) 0.042(6) 0.020(4) 0.001(4) 0.001(3) 0.013(4)
C53 0.023(4) 0.027(5) 0.015(3) -0.004(3) 0.000(3) 0.007(4)
C54 0.025(3) 0.015(4) 0.020(3) 0.002(3) 0.004(3) 0.010(3)
C55 0.015(4) 0.026(4) 0.022(4) -0.003(3) -0.002(3) 0.009(3)
C56 0.016(4) 0.024(4) 0.023(4) -0.003(3) -0.002(3) -0.003(3)
C57 0.030(5) 0.024(5) 0.030(4) -0.002(3) 0.005(4) 0.005(4)
C58 0.026(5) 0.045(5) 0.029(5) 0.002(4) 0.007(4) 0.009(4)
C59 0.045(7) 0.054(6) 0.041(6) 0.021(5) 0.020(5) 0.017(5)
C60 0.046(7) 0.049(6) 0.045(6) 0.015(5) 0.019(5) 0.017(5)
C61 0.017(5) 0.036(5) 0.032(5) 0.001(4) 0.004(4) 0.007(4)
C62 0.025(5) 0.015(4) 0.031(4) 0.005(4) 0.000(4) -0.002(3)
C63 0.025(5) 0.016(4) 0.033(4) 0.002(3) -0.001(4) 0.000(3)
C64 0.018(4) 0.017(4) 0.033(4) 0.000(3) -0.007(3) 0.000(3)
C65 0.030(5) 0.018(4) 0.024(4) 0.002(3) -0.006(4) 0.001(3)
C66 0.040(6) 0.021(5) 0.031(4) -0.003(4) 0.000(4) 0.013(4)
C67 0.040(6) 0.017(5) 0.035(4) 0.002(4) -0.005(4) 0.006(4)
C68 0.046(6) 0.022(5) 0.051(5) 0.000(4) -0.010(5) 0.012(4)
C69 0.049(7) 0.033(6) 0.055(5) 0.008(5) -0.012(5) 0.024(5)
C70 0.063(8) 0.034(6) 0.049(6) 0.004(5) -0.008(5) 0.021(5)
C71 0.049(6) 0.028(5) 0.032(4) -0.003(4) -0.010(4) 0.011(4)
C72 0.040(6) 0.017(5) 0.033(4) 0.000(4) -0.003(4) 0.006(4)
C73 0.011(4) 0.018(4) 0.023(4) 0.004(3) -0.002(3) -0.001(3)
C74 0.022(5) 0.023(5) 0.027(4) 0.007(3) -0.001(3) -0.001(3)
C75 0.019(5) 0.044(6) 0.035(4) 0.014(4) 0.005(4) 0.004(4)
C76 0.043(6) 0.053(7) 0.033(5) 0.016(5) 0.012(5) 0.011(5)
C77 0.046(7) 0.052(7) 0.038(5) 0.029(5) 0.011(5) 0.009(5)
C78 0.035(6) 0.040(6) 0.042(5) 0.022(4) 0.005(4) 0.009(5)
C79 0.032(6) 0.022(5) 0.029(4) 0.006(4) 0.002(4) 0.002(4)
C80 0.022(5) 0.026(5) 0.046(5) 0.014(4) -0.005(4) 0.004(4)
C81 0.030(5) 0.020(5) 0.044(4) 0.007(4) -0.008(4) 0.011(4)
C82 0.028(5) 0.037(6) 0.055(5) 0.012(5) -0.009(4) 0.016(4)
C83 0.050(7) 0.040(7) 0.063(6) 0.019(6) -0.005(5) 0.027(5)
C84 0.065(8) 0.048(8) 0.082(8) 0.020(7) -0.007(6) 0.038(7)
C85 0.045(7) 0.045(7) 0.086(8) 0.008(6) -0.008(5) 0.028(6)
C86 0.030(6) 0.035(6) 0.075(7) -0.003(5) -0.014(5) 0.018(5)
C87 0.028(5) 0.020(5) 0.056(5) -0.007(4) -0.010(4) 0.009(4)
C88 0.021(5) 0.018(5) 0.056(5) 0.000(4) -0.001(4) 0.004(4)
C89 0.035(5) 0.016(5) 0.036(4) -0.010(4) -0.010(4) 0.010(4)
C90 0.027(5) 0.009(4) 0.035(4) -0.004(3) -0.012(3) 0.006(3)
C91 0.005(4) 0.021(4) 0.023(3) -0.003(3) -0.001(3) 0.005(3)
C92 0.014(4) 0.015(4) 0.017(3) -0.005(3) -0.005(3) 0.000(3)
C93 0.016(4) 0.025(5) 0.018(3) -0.003(3) -0.003(3) 0.009(4)
C94 0.017(4) 0.033(5) 0.016(4) -0.001(3) -0.001(3) 0.007(4)
C95 0.025(5) 0.024(5) 0.018(4) 0.001(3) -0.002(3) 0.008(4)
C96 0.027(5) 0.020(5) 0.019(3) -0.002(3) 0.000(3) 0.008(4)
C97 0.016(4) 0.021(4) 0.018(3) 0.002(3) 0.002(3) 0.002(3)
C98 0.012(3) 0.019(4) 0.024(4) 0.000(3) -0.003(3) 0.001(3)
C99 0.011(4) 0.020(4) 0.028(3) -0.002(3) 0.000(3) 0.003(3)
C100 0.014(4) 0.020(5) 0.032(4) -0.006(4) -0.003(3) 0.001(3)
C101 0.025(5) 0.034(6) 0.026(4) -0.013(4) -0.004(4) 0.015(4)
C102 0.028(5) 0.050(7) 0.036(5) -0.008(5) -0.011(4) 0.017(5)
C103 0.034(6) 0.034(6) 0.038(5) -0.015(4) -0.008(4) 0.020(5)
C104 0.023(5) 0.038(6) 0.042(5) -0.004(5) -0.001(4) 0.013(4)
C105 0.021(4) 0.029(5) 0.030(4) -0.003(4) 0.004(3) 0.010(4)
C106 0.027(5) 0.040(6) 0.029(4) -0.007(4) 0.003(4) 0.017(4)
C107 0.035(5) 0.050(7) 0.026(4) -0.005(5) -0.001(4) 0.022(5)
C108 0.022(4) 0.019(5) 0.028(4) -0.002(4) -0.002(3) 0.006(4)
C110 0.021(4) 0.063(8) 0.055(7) -0.031(6) -0.010(5) 0.016(5)
C112 0.023(5) 0.025(4) 0.029(4) 0.002(3) -0.007(3) 0.006(3)
C113 0.048(6) 0.030(5) 0.030(5) 0.001(3) -0.011(4) 0.004(4)
C114 0.048(6) 0.026(5) 0.036(4) -0.001(4) -0.008(4) 0.005(4)
C115 0.029(5) 0.023(4) 0.039(4) 0.008(3) -0.009(4) 0.006(4)
C116 0.049(7) 0.022(5) 0.051(5) 0.007(4) -0.004(5) 0.003(4)
C117 0.055(8) 0.041(6) 0.056(6) 0.022(5) -0.003(5) -0.007(5)
C118 0.051(7) 0.047(6) 0.049(6) 0.018(4) -0.008(5) -0.005(5)
C119 0.050(7) 0.042(6) 0.040(5) 0.012(4) -0.012(5) -0.008(5)
C120 0.029(5) 0.023(4) 0.040(4) 0.006(3) -0.009(4) 0.006(3)
C121 0.035(5) 0.019(4) 0.034(4) 0.005(3) -0.012(4) 0.003(3)
C122 0.036(5) 0.023(4) 0.030(4) 0.006(3) -0.004(4) 0.004(3)
C123 0.031(5) 0.025(4) 0.024(4) 0.003(3) -0.001(3) 0.007(4)
C124 0.037(5) 0.020(4) 0.025(4) 0.006(3) 0.000(4) 0.001(4)
C125 0.047(6) 0.030(5) 0.022(4) 0.005(3) 0.002(4) 0.011(4)
C126 0.058(7) 0.033(5) 0.022(4) 0.002(4) -0.005(4) 0.012(5)
C127 0.060(7) 0.040(5) 0.021(5) 0.004(4) -0.008(4) 0.017(5)
C128 0.039(6) 0.029(5) 0.025(4) 0.006(3) 0.000(4) 0.010(4)
C130 0.026(5) 0.016(4) 0.021(3) -0.003(3) -0.001(3) 0.003(3)
C131 0.017(4) 0.037(5) 0.018(3) 0.000(3) 0.000(3) 0.014(3)
C132 0.028(4) 0.022(4) 0.019(3) -0.008(3) -0.008(3) 0.014(3)
C133 0.023(4) 0.028(5) 0.022(4) -0.006(3) -0.006(3) 0.013(4)
C134 0.032(5) 0.041(6) 0.017(4) -0.003(4) -0.005(3) 0.010(4)
C135 0.029(5) 0.033(5) 0.029(4) -0.007(4) -0.012(4) 0.008(4)
C136 0.029(5) 0.035(6) 0.026(4) -0.009(4) -0.007(3) 0.007(4)
C137 0.022(4) 0.032(5) 0.025(4) -0.007(3) -0.008(3) 0.013(3)
C138 0.022(4) 0.026(5) 0.031(4) -0.009(3) -0.008(4) 0.006(3)
C139 0.026(5) 0.032(5) 0.038(4) 0.001(3) -0.003(3) 0.008(3)
C140 0.025(4) 0.017(4) 0.036(4) 0.006(3) -0.003(3) 0.010(3)
C141 0.031(5) 0.027(5) 0.034(4) 0.001(4) 0.004(4) 0.013(3)
C142 0.033(5) 0.039(5) 0.052(5) 0.009(4) 0.014(4) 0.014(4)
C143 0.020(4) 0.030(5) 0.066(5) 0.008(4) 0.006(4) 0.017(3)
C144 0.024(5) 0.048(6) 0.080(7) 0.023(5) 0.007(5) 0.010(4)
C145 0.033(6) 0.041(6) 0.100(7) 0.027(5) -0.004(5) -0.003(5)
C146 0.049(7) 0.038(6) 0.079(7) 0.004(6) -0.018(6) -0.005(5)
C147 0.049(7) 0.035(6) 0.061(6) 0.007(4) -0.016(5) 0.000(4)
C148 0.030(5) 0.023(4) 0.055(5) 0.004(4) -0.006(4) 0.009(3)
C149 0.064(8) 0.045(6) 0.054(7) 0.014(5) 0.026(6) 0.026(6)
C151 0.051(8) 0.063(7) 0.043(7) 0.005(5) 0.012(6) 0.022(6)
C155 0.041(7) 0.051(7) 0.057(8) -0.020(6) -0.030(6) 0.014(5)
 
_geom_special_details
;
 All esds (except the esd in the dihedral angle between two l.s. planes)
 are estimated using the full covariance matrix.  The cell esds are taken
 into account individually in the estimation of esds in distances, angles
 and torsion angles; correlations between esds in cell parameters are only
 used when they are defined by crystal symmetry.  An approximate (isotropic)
 treatment of cell esds is used for estimating esds involving l.s. planes.
;
 
loop_
 _geom_bond_atom_site_label_1
 _geom_bond_atom_site_label_2
 _geom_bond_distance
 _geom_bond_site_symmetry_2
 _geom_bond_publ_flag
Dy1 O34 2.273(6) . ?
Dy1 O10 2.289(6) . ?
Dy1 O13 2.303(6) . ?
Dy1 O2 2.386(6) . ?
Dy1 O14 2.386(6) . ?
Dy1 O1 2.438(6) . ?
Dy1 O3 2.446(6) . ?
Dy1 N8 2.517(8) . ?
Dy1 Dy2 3.5117(6) . ?
Dy1 Dy5 3.9008(6) . ?
Dy1 Dy4 3.9058(7) . ?
C1' O54 1.421(19) . ?
C1' H1'1 1.1136 . ?
C1' H1'2 1.1093 . ?
C1' H1'3 1.1178 . ?
Dy2 O6 2.293(6) . ?
Dy2 O2 2.306(6) . ?
Dy2 O12 2.308(6) . ?
Dy2 O1 2.340(6) . ?
Dy2 O16 2.360(6) . ?
Dy2 O4 2.391(6) . ?
Dy2 O3 2.487(6) . ?
Dy2 O5 2.508(5) . ?
Dy2 Dy3 3.5182(6) . ?
Dy2 Dy7 3.7631(6) . ?
Dy2 Dy5 3.7674(6) . ?
C2' O47 1.427(18) . ?
C2' H15G 0.9805 . ?
C2' H15H 0.9805 . ?
C2' H15I 0.9805 . ?
Dy3 O35 2.267(6) . ?
Dy3 O22 2.277(6) . ?
Dy3 O27 2.326(6) . ?
Dy3 O12 2.401(6) . ?
Dy3 O8 2.412(6) . ?
Dy3 O6 2.419(6) . ?
Dy3 O5 2.421(6) . ?
Dy3 N7 2.521(7) . ?
Dy3 Dy7 3.8546(6) . ?
Dy3 Dy6 3.9359(6) . ?
Dy4 O2 2.298(6) . ?
Dy4 O30 2.300(6) . ?
Dy4 O31 2.347(6) . ?
Dy4 O18 2.358(6) . ?
Dy4 O15 2.361(6) . ?
Dy4 O16 2.385(6) . ?
Dy4 O20 2.417(6) . ?
Dy4 O14 2.460(6) . ?
Dy4 Dy5 3.7120(6) . ?
Dy5 O16 2.350(6) . ?
Dy5 O25 2.352(6) . ?
Dy5 O17 2.354(6) . ?
Dy5 O1 2.361(6) . ?
Dy5 O14 2.362(6) . ?
Dy5 O19 2.377(6) . ?
Dy5 O32 2.434(6) . ?
Dy5 O33 2.461(6) . ?
Dy6 O6 2.292(5) . ?
Dy6 O11 2.306(6) . ?
Dy6 O28 2.335(7) . ?
Dy6 O29 2.349(6) . ?
Dy6 O21 2.369(6) . ?
Dy6 O24 2.371(6) . ?
Dy6 O4 2.387(6) . ?
Dy6 O8 2.537(6) . ?
Dy6 Dy7 3.7421(6) . ?
Dy7 O37 2.311(7) . ?
Dy7 O8 2.345(6) . ?
Dy7 O39 2.346(6) . ?
Dy7 O4 2.351(6) . ?
Dy7 O40 2.371(6) . ?
Dy7 O12 2.374(5) . ?
Dy7 O38 2.459(7) . ?
Dy7 O41 2.469(7) . ?
Dy7 N13 2.849(15) . ?
Cl1 C126 1.715(11) . ?
Cl2 C15 1.733(11) . ?
Cl3 C134 1.757(11) . ?
Cl4 C33 1.735(11) . ?
Cl5 C58 1.742(10) . ?
Cl6 C76 1.744(11) . ?
Cl7 C51 1.741(10) . ?
Cl8 C94 1.736(9) . ?
O1 C01 1.443(14) . ?
O3 C130 1.270(10) . ?
O4 H4' 0.9500 . ?
O5 C91 1.264(10) . ?
O7 N9 1.247(10) . ?
O8 H8'' 0.9500 . ?
O9 C18 1.244(12) . ?
O10 C18 1.270(11) . ?
O11 C36 1.242(11) . ?
O12 C109 1.56(2) . ?
O13 C1 1.282(11) . ?
O15 C19 1.302(11) . ?
O17 C91 1.243(10) . ?
O18 C36 1.271(10) . ?
O19 C54 1.253(11) . ?
O20 C54 1.270(11) . ?
O21 C55 1.271(10) . ?
O22 C73 1.272(10) . ?
O23 N9 1.235(10) . ?
O24 C131 1.254(11) . ?
O25 H25A 0.9500 . ?
O25 H25B 0.9500 . ?
O27 C90 1.294(11) . ?
O28 C64 1.272(11) . ?
O29 C140 1.275(11) . ?
O30 C55 1.257(11) . ?
O31 C37 1.292(11) . ?
O32 C110 1.402(12) . ?
O32 H32A 0.9500 . ?
O33 N9 1.282(10) . ?
O34 C112 1.284(12) . ?
O35 C108 1.328(11) . ?
C01 H01A 0.9800 . ?
C01 H01B 0.9800 . ?
C01 H01C 0.9800 . ?
O37 C130 1.244(11) . ?
O38 N13 1.44(2) . ?
O39 H39A 0.9500 . ?
O39 H39B 0.9500 . ?
O40 C131 1.270(12) . ?
O41 N10 1.38(2) . ?
O41 N13 1.44(2) . ?
O42 N13 1.395(19) . ?
O43 N10 1.29(2) . ?
O44 N10 1.29(2) . ?
O45 N14 1.62(4) . ?
O46 C129 1.45(2) . ?
O46 H46 0.9735 . ?
O47 H47' 0.9501 . ?
O48 C73 1.232(10) . ?
O48 H48 0.9500 . ?
O49 C154 1.399(18) . ?
O49 H49' 0.9584 . ?
O50 N12 1.06(3) . ?
O51 N12 1.22(3) . ?
O52 N12 1.20(4) . ?
O53 C155 1.404(12) . ?
O53 H53 0.9506 . ?
O54 H54 0.9605 . ?
O55 N14 1.07(3) . ?
O56 N14 1.25(4) . ?
N1 C11 1.297(12) . ?
N1 C12 1.429(12) . ?
N1 H1A 0.8800 . ?
N2 C47 1.317(12) . ?
N2 C48 1.421(13) . ?
N2 H2' 0.8801 . ?
N3 C29 1.310(12) . ?
N3 C30 1.394(12) . ?
N3 H3A 0.8800 . ?
N4 C138 1.307(13) . ?
N4 C137 1.404(13) . ?
N4 H4A 0.8800 . ?
N5 C62 1.326(12) . ?
N5 C61 1.472(12) . ?
N5 H5' 0.8821 . ?
N6 C80 1.309(12) . ?
N6 C79 1.454(13) . ?
N6 H6' 0.8801 . ?
N7 C98 1.291(11) . ?
N7 C97 1.425(11) . ?
N8 C122 1.310(13) . ?
N8 C123 1.442(12) . ?
N11 C149 1.103(16) . ?
C1 C2 1.434(13) . ?
C1 C10 1.435(13) . ?
C2 C3 1.350(13) . ?
C2 H2 0.9500 . ?
C3 C4 1.428(14) . ?
C3 H3 0.9500 . ?
C4 C5 1.402(14) . ?
C4 C9 1.431(14) . ?
C5 C6 1.384(16) . ?
C5 H5 0.9500 . ?
C6 C7 1.353(17) . ?
C6 H6 0.9500 . ?
C7 C8 1.350(16) . ?
C7 H7 0.9500 . ?
C8 C9 1.448(14) . ?
C8 H8' 0.9500 . ?
C9 C10 1.441(13) . ?
C10 C11 1.393(13) . ?
C11 H11 0.9500 . ?
C12 C13 1.384(13) . ?
C12 C17 1.420(14) . ?
C13 C14 1.372(15) . ?
C13 H13 0.9500 . ?
C14 C15 1.392(17) . ?
C14 H14 0.9500 . ?
C15 C16 1.336(15) . ?
C16 C17 1.395(13) . ?
C16 H16 0.9500 . ?
C17 C18 1.506(13) . ?
C19 C20 1.414(13) . ?
C19 C28 1.426(13) . ?
C20 C21 1.358(14) . ?
C20 H20 0.9500 . ?
C21 C22 1.448(16) . ?
C21 H21 0.9500 . ?
C22 C23 1.400(15) . ?
C22 C27 1.408(16) . ?
C23 C24 1.36(2) . ?
C23 H23 0.9500 . ?
C24 C25 1.39(2) . ?
C24 H24 0.9500 . ?
C25 C26 1.403(17) . ?
C25 H25 0.9500 . ?
C26 C27 1.421(16) . ?
C26 H26 0.9500 . ?
C27 C28 1.450(14) . ?
C28 C29 1.388(14) . ?
C29 H29 0.9500 . ?
C30 C31 1.403(13) . ?
C30 C35 1.413(13) . ?
C31 C32 1.360(14) . ?
C31 H31 0.9500 . ?
C32 C33 1.363(15) . ?
C32 H32 0.9500 . ?
C33 C34 1.402(13) . ?
C34 C35 1.387(13) . ?
C34 H34 0.9500 . ?
C35 C36 1.501(12) . ?
C37 C38 1.409(14) . ?
C37 C46 1.465(14) . ?
C38 C39 1.359(14) . ?
C38 H38 0.9500 . ?
C39 C40 1.427(16) . ?
C39 H39 0.9500 . ?
C40 C45 1.381(15) . ?
C40 C41 1.403(14) . ?
C41 C42 1.361(18) . ?
C41 H41 0.9500 . ?
C42 C43 1.404(19) . ?
C42 H42 0.9500 . ?
C43 C44 1.383(14) . ?
C43 H43 0.9500 . ?
C44 C45 1.426(15) . ?
C44 H44 0.9500 . ?
C45 C46 1.469(13) . ?
C46 C47 1.366(14) . ?
C47 H47 0.9500 . ?
C48 C49 1.394(14) . ?
C48 C53 1.416(13) . ?
C49 C50 1.411(15) . ?
C49 H49 0.9500 . ?
C50 C51 1.347(14) . ?
C50 H50 0.9500 . ?
C51 C52 1.413(14) . ?
C52 C53 1.391(13) . ?
C52 H52 0.9500 . ?
C53 C54 1.490(13) . ?
C55 C56 1.521(14) . ?
C56 C61 1.341(14) . ?
C56 C57 1.414(13) . ?
C57 C58 1.377(15) . ?
C57 H57 0.9500 . ?
C58 C59 1.380(16) . ?
C59 C60 1.385(15) . ?
C59 H59 0.9500 . ?
C60 C61 1.384(16) . ?
C60 H60 0.9500 . ?
C62 C63 1.400(13) . ?
C62 H62 0.9500 . ?
C63 C64 1.435(14) . ?
C63 C72 1.465(14) . ?
C64 C65 1.423(13) . ?
C65 C66 1.350(13) . ?
C65 H65 0.9500 . ?
C66 C67 1.393(14) . ?
C66 H66 0.9500 . ?
C67 C72 1.418(15) . ?
C67 C68 1.441(14) . ?
C68 C69 1.363(17) . ?
C68 H68 0.9500 . ?
C69 C70 1.404(17) . ?
C69 H69 0.9500 . ?
C70 C71 1.343(16) . ?
C70 H70 0.9500 . ?
C71 C72 1.400(15) . ?
C71 H71 0.9500 . ?
C73 C74 1.524(13) . ?
C74 C75 1.391(14) . ?
C74 C79 1.406(14) . ?
C75 C76 1.375(15) . ?
C75 H75 0.9500 . ?
C76 C77 1.394(16) . ?
C77 C78 1.393(16) . ?
C77 H77 0.9500 . ?
C78 C79 1.369(14) . ?
C78 H78 0.9500 . ?
C80 C81 1.403(15) . ?
C80 H80 0.9500 . ?
C81 C90 1.398(14) . ?
C81 C82 1.477(13) . ?
C82 C83 1.378(16) . ?
C82 C87 1.414(16) . ?
C83 C84 1.384(16) . ?
C83 H83 0.9500 . ?
C84 C85 1.41(2) . ?
C84 H84 0.9500 . ?
C85 C86 1.327(19) . ?
C85 H85 0.9500 . ?
C86 C87 1.426(14) . ?
C86 H86 0.9500 . ?
C87 C88 1.397(16) . ?
C88 C89 1.352(13) . ?
C88 H88 0.9500 . ?
C89 C90 1.442(14) . ?
C89 H89 0.9500 . ?
C91 C92 1.511(12) . ?
C92 C93 1.393(12) . ?
C92 C97 1.407(12) . ?
C93 C94 1.377(13) . ?
C93 H93 0.9500 . ?
C94 C95 1.377(13) . ?
C95 C96 1.383(12) . ?
C95 H95 0.9500 . ?
C96 C97 1.400(13) . ?
C96 H96 0.9500 . ?
C98 C99 1.433(12) . ?
C98 H98 0.9500 . ?
C99 C108 1.386(13) . ?
C99 C100 1.466(12) . ?
C100 C101 1.382(14) . ?
C100 C105 1.400(13) . ?
C101 C102 1.412(14) . ?
C101 H101 0.9500 . ?
C102 C103 1.401(15) . ?
C102 H102 0.9500 . ?
C103 C104 1.368(16) . ?
C103 H103 0.9500 . ?
C104 C105 1.392(13) . ?
C104 H104 0.9500 . ?
C105 C106 1.423(14) . ?
C106 C107 1.346(14) . ?
C106 H106 0.9500 . ?
C107 C108 1.410(14) . ?
C107 H107 0.9500 . ?
C109 H10A 1.0056 . ?
C109 H10B 1.0060 . ?
C109 H10C 1.0060 . ?
C110 H11A 0.9800 . ?
C110 H11B 0.9800 . ?
C110 H11C 0.9800 . ?
C112 C121 1.398(14) . ?
C112 C113 1.482(13) . ?
C113 C114 1.346(16) . ?
C113 H113 0.9500 . ?
C114 C115 1.439(15) . ?
C114 H114 0.9500 . ?
C115 C116 1.406(15) . ?
C115 C120 1.432(14) . ?
C116 C117 1.348(17) . ?
C116 H116 0.9500 . ?
C117 C118 1.401(17) . ?
C117 H117 0.9500 . ?
C118 C119 1.382(17) . ?
C118 H118 0.9500 . ?
C119 C120 1.385(16) . ?
C119 H119 0.9500 . ?
C120 C121 1.453(14) . ?
C121 C122 1.422(13) . ?
C122 H122 0.9500 . ?
C123 C124 1.364(14) . ?
C123 C128 1.401(14) . ?
C124 C125 1.418(13) . ?
C124 C130 1.529(13) . ?
C125 C126 1.395(15) . ?
C125 H125 0.9500 . ?
C126 C127 1.381(15) . ?
C127 C128 1.375(14) . ?
C127 H127 0.9500 . ?
C128 H128 0.9500 . ?
C129 H12A 0.9978 . ?
C129 H12B 1.0069 . ?
C129 H12C 1.0039 . ?
C131 C132 1.525(12) . ?
C132 C133 1.372(14) . ?
C132 C137 1.405(14) . ?
C133 C134 1.406(13) . ?
C133 H133 0.9500 . ?
C134 C135 1.393(15) . ?
C135 C136 1.365(15) . ?
C135 H135 0.9500 . ?
C136 C137 1.407(13) . ?
C136 H136 0.9500 . ?
C138 C139 1.411(15) . ?
C138 H138 0.9500 . ?
C139 C140 1.444(14) . ?
C139 C148 1.458(15) . ?
C140 C141 1.432(14) . ?
C141 C142 1.347(15) . ?
C141 H141 0.9500 . ?
C142 C143 1.408(16) . ?
C142 H142 0.9500 . ?
C143 C148 1.414(17) . ?
C143 C144 1.421(16) . ?
C144 C145 1.369(19) . ?
C144 H144 0.9500 . ?
C145 C146 1.38(2) . ?
C145 H145 0.9500 . ?
C146 C147 1.359(18) . ?
C146 H146 0.9500 . ?
C147 C148 1.404(16) . ?
C147 H147 0.9500 . ?
C149 C151 1.483(18) . ?
C151 H15A 0.9800 . ?
C151 H15B 0.9800 . ?
C151 H15C 0.9800 . ?
C154 H15M 0.9800 . ?
C154 H15N 0.9800 . ?
C154 H15O 0.9800 . ?
C155 H15J 0.9800 . ?
C155 H15K 0.9800 . ?
C155 H15L 0.9800 . ?
 
loop_
 _geom_angle_atom_site_label_1
 _geom_angle_atom_site_label_2
 _geom_angle_atom_site_label_3
 _geom_angle
 _geom_angle_site_symmetry_1
 _geom_angle_site_symmetry_3
 _geom_angle_publ_flag
O34 Dy1 O10 137.3(2) . . ?
O34 Dy1 O13 83.3(2) . . ?
O10 Dy1 O13 70.5(2) . . ?
O34 Dy1 O2 151.4(2) . . ?
O10 Dy1 O2 70.9(2) . . ?
O13 Dy1 O2 118.0(2) . . ?
O34 Dy1 O14 96.7(2) . . ?
O10 Dy1 O14 114.3(2) . . ?
O13 Dy1 O14 87.1(2) . . ?
O2 Dy1 O14 67.6(2) . . ?
O34 Dy1 O1 76.3(2) . . ?
O10 Dy1 O1 141.0(2) . . ?
O13 Dy1 O1 145.7(2) . . ?
O2 Dy1 O1 75.61(19) . . ?
O14 Dy1 O1 68.6(2) . . ?
O34 Dy1 O3 103.4(2) . . ?
O10 Dy1 O3 83.2(2) . . ?
O13 Dy1 O3 145.8(2) . . ?
O2 Dy1 O3 70.4(2) . . ?
O14 Dy1 O3 124.4(2) . . ?
O1 Dy1 O3 66.98(19) . . ?
O34 Dy1 N8 70.9(2) . . ?
O10 Dy1 N8 72.9(2) . . ?
O13 Dy1 N8 83.2(2) . . ?
O2 Dy1 N8 127.1(2) . . ?
O14 Dy1 N8 165.1(2) . . ?
O1 Dy1 N8 114.8(2) . . ?
O3 Dy1 N8 68.1(2) . . ?
O34 Dy1 Dy2 115.11(16) . . ?
O10 Dy1 Dy2 99.45(16) . . ?
O13 Dy1 Dy2 158.20(17) . . ?
O2 Dy1 Dy2 40.68(13) . . ?
O14 Dy1 Dy2 79.45(14) . . ?
O1 Dy1 Dy2 41.63(13) . . ?
O3 Dy1 Dy2 45.08(14) . . ?
N8 Dy1 Dy2 113.03(17) . . ?
O34 Dy1 Dy5 80.09(16) . . ?
O10 Dy1 Dy5 141.27(17) . . ?
O13 Dy1 Dy5 114.80(16) . . ?
O2 Dy1 Dy5 73.70(13) . . ?
O14 Dy1 Dy5 34.55(14) . . ?
O1 Dy1 Dy5 34.97(14) . . ?
O3 Dy1 Dy5 99.42(14) . . ?
N8 Dy1 Dy5 143.95(18) . . ?
Dy2 Dy1 Dy5 60.827(11) . . ?
O34 Dy1 Dy4 133.03(16) . . ?
O10 Dy1 Dy4 84.69(17) . . ?
O13 Dy1 Dy4 97.64(17) . . ?
O2 Dy1 Dy4 32.79(14) . . ?
O14 Dy1 Dy4 36.95(14) . . ?
O1 Dy1 Dy4 77.61(15) . . ?
O3 Dy1 Dy4 101.38(15) . . ?
N8 Dy1 Dy4 156.03(18) . . ?
Dy2 Dy1 Dy4 61.530(12) . . ?
Dy5 Dy1 Dy4 56.783(11) . . ?
O54 C1' H1'1 123.5 . . ?
O54 C1' H1'2 124.1 . . ?
H1'1 C1' H1'2 92.3 . . ?
O54 C1' H1'3 124.2 . . ?
H1'1 C1' H1'3 91.8 . . ?
H1'2 C1' H1'3 91.5 . . ?
O6 Dy2 O2 105.4(2) . . ?
O6 Dy2 O12 78.9(2) . . ?
O2 Dy2 O12 146.6(2) . . ?
O6 Dy2 O1 147.0(2) . . ?
O2 Dy2 O1 79.1(2) . . ?
O12 Dy2 O1 115.7(2) . . ?
O6 Dy2 O16 78.5(2) . . ?
O2 Dy2 O16 69.4(2) . . ?
O12 Dy2 O16 142.1(2) . . ?
O1 Dy2 O16 72.5(2) . . ?
O6 Dy2 O4 69.0(2) . . ?
O2 Dy2 O4 77.8(2) . . ?
O12 Dy2 O4 73.0(2) . . ?
O1 Dy2 O4 142.1(2) . . ?
O16 Dy2 O4 124.8(2) . . ?
O6 Dy2 O3 145.04(19) . . ?
O2 Dy2 O3 71.0(2) . . ?
O12 Dy2 O3 86.6(2) . . ?
O1 Dy2 O3 67.8(2) . . ?
O16 Dy2 O3 127.9(2) . . ?
O4 Dy2 O3 76.4(2) . . ?
O6 Dy2 O5 70.03(19) . . ?
O2 Dy2 O5 145.78(19) . . ?
O12 Dy2 O5 67.28(19) . . ?
O1 Dy2 O5 87.88(19) . . ?
O16 Dy2 O5 76.59(19) . . ?
O4 Dy2 O5 126.96(19) . . ?
O3 Dy2 O5 132.3(2) . . ?
O6 Dy2 Dy1 147.50(14) . . ?
O2 Dy2 Dy1 42.42(15) . . ?
O12 Dy2 Dy1 129.05(15) . . ?
O1 Dy2 Dy1 43.79(14) . . ?
O16 Dy2 Dy1 83.73(15) . . ?
O4 Dy2 Dy1 100.68(15) . . ?
O3 Dy2 Dy1 44.15(14) . . ?
O5 Dy2 Dy1 131.53(13) . . ?
O6 Dy2 Dy3 43.08(14) . . ?
O2 Dy2 Dy3 147.98(15) . . ?
O12 Dy2 Dy3 42.67(15) . . ?
O1 Dy2 Dy3 129.17(14) . . ?
O16 Dy2 Dy3 101.99(15) . . ?
O4 Dy2 Dy3 83.47(14) . . ?
O3 Dy2 Dy3 129.16(14) . . ?
O5 Dy2 Dy3 43.48(13) . . ?
Dy1 Dy2 Dy3 169.420(17) . . ?
O6 Dy2 Dy7 76.94(14) . . ?
O2 Dy2 Dy7 110.53(14) . . ?
O12 Dy2 Dy7 37.10(14) . . ?
O1 Dy2 Dy7 133.09(15) . . ?
O16 Dy2 Dy7 154.36(15) . . ?
O4 Dy2 Dy7 37.10(14) . . ?
O3 Dy2 Dy7 72.46(14) . . ?
O5 Dy2 Dy7 101.53(13) . . ?
Dy1 Dy2 Dy7 114.023(15) . . ?
Dy3 Dy2 Dy7 63.825(12) . . ?
O6 Dy2 Dy5 111.04(14) . . ?
O2 Dy2 Dy5 77.28(14) . . ?
O12 Dy2 Dy5 133.02(14) . . ?
O1 Dy2 Dy5 36.93(15) . . ?
O16 Dy2 Dy5 36.78(15) . . ?
O4 Dy2 Dy5 153.96(14) . . ?
O3 Dy2 Dy5 102.15(14) . . ?
O5 Dy2 Dy5 73.46(13) . . ?
Dy1 Dy2 Dy5 64.696(12) . . ?
Dy3 Dy2 Dy5 114.927(15) . . ?
Dy7 Dy2 Dy5 167.514(16) . . ?
O47 C2' H15G 109.8 . . ?
O47 C2' H15H 109.6 . . ?
H15G C2' H15H 109.4 . . ?
O47 C2' H15I 109.2 . . ?
H15G C2' H15I 109.4 . . ?
H15H C2' H15I 109.4 . . ?
O35 Dy3 O22 141.8(2) . . ?
O35 Dy3 O27 83.3(2) . . ?
O22 Dy3 O27 70.3(2) . . ?
O35 Dy3 O12 74.3(2) . . ?
O22 Dy3 O12 139.9(2) . . ?
O27 Dy3 O12 147.4(2) . . ?
O35 Dy3 O8 95.4(2) . . ?
O22 Dy3 O8 110.8(2) . . ?
O27 Dy3 O8 89.0(2) . . ?
O12 Dy3 O8 70.2(2) . . ?
O35 Dy3 O6 148.5(2) . . ?
O22 Dy3 O6 69.3(2) . . ?
O27 Dy3 O6 121.8(2) . . ?
O12 Dy3 O6 74.6(2) . . ?
O8 Dy3 O6 68.76(19) . . ?
O35 Dy3 O5 103.1(2) . . ?
O22 Dy3 O5 83.8(2) . . ?
O27 Dy3 O5 142.5(2) . . ?
O12 Dy3 O5 67.33(19) . . ?
O8 Dy3 O5 126.33(19) . . ?
O6 Dy3 O5 69.54(19) . . ?
O35 Dy3 N7 72.0(2) . . ?
O22 Dy3 N7 75.7(2) . . ?
O27 Dy3 N7 77.8(2) . . ?
O12 Dy3 N7 115.9(2) . . ?
O8 Dy3 N7 162.6(2) . . ?
O6 Dy3 N7 128.0(2) . . ?
O5 Dy3 N7 69.5(2) . . ?
O35 Dy3 Dy2 112.36(17) . . ?
O22 Dy3 Dy2 99.24(15) . . ?
O27 Dy3 Dy2 161.92(16) . . ?
O12 Dy3 Dy2 40.66(14) . . ?
O8 Dy3 Dy2 80.88(14) . . ?
O6 Dy3 Dy2 40.34(14) . . ?
O5 Dy3 Dy2 45.46(13) . . ?
N7 Dy3 Dy2 114.71(16) . . ?
O35 Dy3 Dy7 77.83(16) . . ?
O22 Dy3 Dy7 138.52(15) . . ?
O27 Dy3 Dy7 116.63(16) . . ?
O12 Dy3 Dy7 35.92(13) . . ?
O8 Dy3 Dy7 35.29(15) . . ?
O6 Dy3 Dy7 73.83(14) . . ?
O5 Dy3 Dy7 100.82(13) . . ?
N7 Dy3 Dy7 144.75(17) . . ?
Dy2 Dy3 Dy7 61.179(11) . . ?
O35 Dy3 Dy6 132.43(15) . . ?
O22 Dy3 Dy6 81.16(15) . . ?
O27 Dy3 Dy6 101.77(16) . . ?
O12 Dy3 Dy6 77.68(14) . . ?
O8 Dy3 Dy6 38.44(14) . . ?
O6 Dy3 Dy6 32.34(13) . . ?
O5 Dy3 Dy6 100.48(13) . . ?
N7 Dy3 Dy6 155.55(16) . . ?
Dy2 Dy3 Dy6 61.248(12) . . ?
Dy7 Dy3 Dy6 57.403(10) . . ?
O2 Dy4 O30 109.2(2) . . ?
O2 Dy4 O31 156.0(2) . . ?
O30 Dy4 O31 78.3(2) . . ?
O2 Dy4 O18 74.0(2) . . ?
O30 Dy4 O18 76.9(2) . . ?
O31 Dy4 O18 86.1(2) . . ?
O2 Dy4 O15 86.0(2) . . ?
O30 Dy4 O15 139.0(2) . . ?
O31 Dy4 O15 74.7(2) . . ?
O18 Dy4 O15 71.1(2) . . ?
O2 Dy4 O16 69.0(2) . . ?
O30 Dy4 O16 73.8(2) . . ?
O31 Dy4 O16 134.3(2) . . ?
O18 Dy4 O16 120.66(19) . . ?
O15 Dy4 O16 145.6(2) . . ?
O2 Dy4 O20 133.6(2) . . ?
O30 Dy4 O20 81.1(2) . . ?
O31 Dy4 O20 69.2(2) . . ?
O18 Dy4 O20 149.8(2) . . ?
O15 Dy4 O20 116.2(2) . . ?
O16 Dy4 O20 71.3(2) . . ?
O2 Dy4 O14 67.7(2) . . ?
O30 Dy4 O14 143.1(2) . . ?
O31 Dy4 O14 120.2(2) . . ?
O18 Dy4 O14 131.7(2) . . ?
O15 Dy4 O14 77.8(2) . . ?
O16 Dy4 O14 71.1(2) . . ?
O20 Dy4 O14 77.5(2) . . ?
O2 Dy4 Dy5 78.59(14) . . ?
O30 Dy4 Dy5 104.59(15) . . ?
O31 Dy4 Dy5 122.54(15) . . ?
O18 Dy4 Dy5 151.22(15) . . ?
O15 Dy4 Dy5 115.88(16) . . ?
O16 Dy4 Dy5 38.04(14) . . ?
O20 Dy4 Dy5 55.28(15) . . ?
O14 Dy4 Dy5 38.71(13) . . ?
O2 Dy4 Dy2 34.23(14) . . ?
O30 Dy4 Dy2 85.67(15) . . ?
O31 Dy4 Dy2 163.92(16) . . ?
O18 Dy4 Dy2 91.74(15) . . ?
O15 Dy4 Dy2 119.66(16) . . ?
O16 Dy4 Dy2 36.39(14) . . ?
O20 Dy4 Dy2 107.05(14) . . ?
O14 Dy4 Dy2 72.59(13) . . ?
Dy5 Dy4 Dy2 60.103(12) . . ?
O2 Dy4 Dy1 34.23(15) . . ?
O30 Dy4 Dy1 139.60(15) . . ?
O31 Dy4 Dy1 141.94(16) . . ?
O18 Dy4 Dy1 98.27(16) . . ?
O15 Dy4 Dy1 71.27(16) . . ?
O16 Dy4 Dy1 74.91(15) . . ?
O20 Dy4 Dy1 111.91(16) . . ?
O14 Dy4 Dy1 35.66(14) . . ?
Dy5 Dy4 Dy1 61.540(12) . . ?
Dy2 Dy4 Dy1 54.135(11) . . ?
O16 Dy5 O25 142.8(2) . . ?
O16 Dy5 O17 76.4(2) . . ?
O25 Dy5 O17 108.8(2) . . ?
O16 Dy5 O1 72.4(2) . . ?
O25 Dy5 O1 72.4(2) . . ?
O17 Dy5 O1 80.3(2) . . ?
O16 Dy5 O14 73.5(2) . . ?
O25 Dy5 O14 83.9(2) . . ?
O17 Dy5 O14 142.82(19) . . ?
O1 Dy5 O14 70.3(2) . . ?
O16 Dy5 O19 77.6(2) . . ?
O25 Dy5 O19 139.2(2) . . ?
O17 Dy5 O19 80.7(2) . . ?
O1 Dy5 O19 147.5(2) . . ?
O14 Dy5 O19 112.9(2) . . ?
O16 Dy5 O32 140.7(2) . . ?
O25 Dy5 O32 72.0(2) . . ?
O17 Dy5 O32 73.3(2) . . ?
O1 Dy5 O32 125.0(2) . . ?
O14 Dy5 O32 142.9(2) . . ?
O19 Dy5 O32 73.3(2) . . ?
O16 Dy5 O33 125.9(2) . . ?
O25 Dy5 O33 74.4(2) . . ?
O17 Dy5 O33 140.0(2) . . ?
O1 Dy5 O33 134.8(2) . . ?
O14 Dy5 O33 76.6(2) . . ?
O19 Dy5 O33 74.1(2) . . ?
O32 Dy5 O33 70.1(2) . . ?
O16 Dy5 Dy4 38.72(14) . . ?
O25 Dy5 Dy4 124.37(16) . . ?
O17 Dy5 Dy4 114.96(15) . . ?
O1 Dy5 Dy4 82.66(14) . . ?
O14 Dy5 Dy4 40.65(15) . . ?
O19 Dy5 Dy4 81.80(15) . . ?
O32 Dy5 Dy4 152.31(15) . . ?
O33 Dy5 Dy4 91.78(15) . . ?
O16 Dy5 Dy2 36.98(15) . . ?
O25 Dy5 Dy2 108.95(14) . . ?
O17 Dy5 Dy2 68.53(14) . . ?
O1 Dy5 Dy2 36.55(14) . . ?
O14 Dy5 Dy2 74.30(14) . . ?
O19 Dy5 Dy2 111.34(15) . . ?
O32 Dy5 Dy2 139.81(14) . . ?
O33 Dy5 Dy2 150.07(14) . . ?
Dy4 Dy5 Dy2 61.230(11) . . ?
O16 Dy5 Dy1 75.33(14) . . ?
O25 Dy5 Dy1 69.37(15) . . ?
O17 Dy5 Dy1 115.75(14) . . ?
O1 Dy5 Dy1 36.29(14) . . ?
O14 Dy5 Dy1 34.96(15) . . ?
O19 Dy5 Dy1 143.38(15) . . ?
O32 Dy5 Dy1 141.12(16) . . ?
O33 Dy5 Dy1 102.83(15) . . ?
Dy4 Dy5 Dy1 61.677(11) . . ?
Dy2 Dy5 Dy1 54.477(11) . . ?
O6 Dy6 O11 109.3(2) . . ?
O6 Dy6 O28 88.0(2) . . ?
O11 Dy6 O28 138.6(2) . . ?
O6 Dy6 O29 153.2(2) . . ?
O11 Dy6 O29 75.1(2) . . ?
O28 Dy6 O29 73.7(2) . . ?
O6 Dy6 O21 73.4(2) . . ?
O11 Dy6 O21 77.0(2) . . ?
O28 Dy6 O21 72.4(2) . . ?
O29 Dy6 O21 82.3(2) . . ?
O6 Dy6 O24 135.7(2) . . ?
O11 Dy6 O24 83.9(2) . . ?
O28 Dy6 O24 109.9(2) . . ?
O29 Dy6 O24 70.3(2) . . ?
O21 Dy6 O24 149.9(2) . . ?
O6 Dy6 O4 69.0(2) . . ?
O11 Dy6 O4 75.0(2) . . ?
O28 Dy6 O4 145.6(2) . . ?
O29 Dy6 O4 135.6(2) . . ?
O21 Dy6 O4 121.4(2) . . ?
O24 Dy6 O4 74.6(2) . . ?
O6 Dy6 O8 68.57(19) . . ?
O11 Dy6 O8 144.2(2) . . ?
O28 Dy6 O8 76.8(2) . . ?
O29 Dy6 O8 123.7(2) . . ?
O21 Dy6 O8 131.2(2) . . ?
O24 Dy6 O8 76.5(2) . . ?
O4 Dy6 O8 71.1(2) . . ?
O6 Dy6 Dy7 77.41(15) . . ?
O11 Dy6 Dy7 106.15(17) . . ?
O28 Dy6 Dy7 114.34(16) . . ?
O29 Dy6 Dy7 127.78(16) . . ?
O21 Dy6 Dy7 149.88(15) . . ?
O24 Dy6 Dy7 58.30(15) . . ?
O4 Dy6 Dy7 37.48(14) . . ?
O8 Dy6 Dy7 38.11(14) . . ?
O6 Dy6 Dy2 33.71(14) . . ?
O11 Dy6 Dy2 86.28(16) . . ?
O28 Dy6 Dy2 121.05(15) . . ?
O29 Dy6 Dy2 161.22(16) . . ?
O21 Dy6 Dy2 91.15(15) . . ?
O24 Dy6 Dy2 110.87(16) . . ?
O4 Dy6 Dy2 37.06(13) . . ?
O8 Dy6 Dy2 73.55(13) . . ?
Dy7 Dy6 Dy2 59.728(11) . . ?
O6 Dy6 Dy3 34.37(14) . . ?
O11 Dy6 Dy3 140.03(16) . . ?
O28 Dy6 Dy3 72.23(16) . . ?
O29 Dy6 Dy3 144.21(16) . . ?
O21 Dy6 Dy3 97.61(15) . . ?
O24 Dy6 Dy3 111.86(15) . . ?
O4 Dy6 Dy3 74.54(14) . . ?
O8 Dy6 Dy3 36.22(13) . . ?
Dy7 Dy6 Dy3 60.207(12) . . ?
Dy2 Dy6 Dy3 53.968(10) . . ?
O37 Dy7 O8 145.8(2) . . ?
O37 Dy7 O39 102.1(3) . . ?
O8 Dy7 O39 87.4(2) . . ?
O37 Dy7 O4 78.7(2) . . ?
O8 Dy7 O4 75.2(2) . . ?
O39 Dy7 O4 144.9(2) . . ?
O37 Dy7 O40 86.3(2) . . ?
O8 Dy7 O40 107.9(2) . . ?
O39 Dy7 O40 139.3(2) . . ?
O4 Dy7 O40 75.7(2) . . ?
O37 Dy7 O12 79.6(2) . . ?
O8 Dy7 O12 71.8(2) . . ?
O39 Dy7 O12 73.0(2) . . ?
O4 Dy7 O12 72.6(2) . . ?
O40 Dy7 O12 147.2(2) . . ?
O37 Dy7 O38 73.8(2) . . ?
O8 Dy7 O38 139.9(2) . . ?
O39 Dy7 O38 72.6(2) . . ?
O4 Dy7 O38 138.3(2) . . ?
O40 Dy7 O38 71.9(2) . . ?
O12 Dy7 O38 130.2(2) . . ?
O37 Dy7 O41 133.5(2) . . ?
O8 Dy7 O41 80.8(2) . . ?
O39 Dy7 O41 73.8(2) . . ?
O4 Dy7 O41 130.9(2) . . ?
O40 Dy7 O41 72.0(2) . . ?
O12 Dy7 O41 137.4(2) . . ?
O38 Dy7 O41 60.6(3) . . ?
O37 Dy7 N13 103.5(4) . . ?
O8 Dy7 N13 110.7(4) . . ?
O39 Dy7 N13 71.8(3) . . ?
O4 Dy7 N13 142.8(3) . . ?
O40 Dy7 N13 67.5(3) . . ?
O12 Dy7 N13 144.6(3) . . ?
O38 Dy7 N13 30.4(4) . . ?
O41 Dy7 N13 30.3(4) . . ?
O37 Dy7 Dy6 116.81(16) . . ?
O8 Dy7 Dy6 41.89(14) . . ?
O39 Dy7 Dy6 128.75(18) . . ?
O4 Dy7 Dy6 38.17(15) . . ?
O40 Dy7 Dy6 78.06(16) . . ?
O12 Dy7 Dy6 82.19(15) . . ?
O38 Dy7 Dy6 147.48(18) . . ?
O41 Dy7 Dy6 98.69(19) . . ?
N13 Dy7 Dy6 124.3(4) . . ?
O37 Dy7 Dy2 69.41(15) . . ?
O8 Dy7 Dy2 76.38(14) . . ?
O39 Dy7 Dy2 108.85(16) . . ?
O4 Dy7 Dy2 37.84(14) . . ?
O40 Dy7 Dy2 111.32(15) . . ?
O12 Dy7 Dy2 35.92(14) . . ?
O38 Dy7 Dy2 142.6(2) . . ?
O41 Dy7 Dy2 156.8(2) . . ?
N13 Dy7 Dy2 172.9(4) . . ?
Dy6 Dy7 Dy2 61.088(12) . . ?
O37 Dy7 Dy3 115.61(15) . . ?
O8 Dy7 Dy3 36.45(14) . . ?
O39 Dy7 Dy3 71.50(16) . . ?
O4 Dy7 Dy3 76.59(14) . . ?
O40 Dy7 Dy3 140.03(16) . . ?
O12 Dy7 Dy3 36.40(15) . . ?
O38 Dy7 Dy3 144.03(17) . . ?
O41 Dy7 Dy3 106.94(19) . . ?
N13 Dy7 Dy3 130.6(3) . . ?
Dy6 Dy7 Dy3 62.390(12) . . ?
Dy2 Dy7 Dy3 54.996(11) . . ?
C01 O1 Dy2 107.0(7) . . ?
C01 O1 Dy5 117.3(7) . . ?
Dy2 O1 Dy5 106.5(2) . . ?
C01 O1 Dy1 119.4(8) . . ?
Dy2 O1 Dy1 94.58(19) . . ?
Dy5 O1 Dy1 108.7(2) . . ?
Dy4 O2 Dy2 111.7(2) . . ?
Dy4 O2 Dy1 113.0(2) . . ?
Dy2 O2 Dy1 96.9(2) . . ?
C130 O3 Dy1 135.7(6) . . ?
C130 O3 Dy2 124.8(6) . . ?
Dy1 O3 Dy2 90.8(2) . . ?
Dy7 O4 Dy6 104.3(2) . . ?
Dy7 O4 Dy2 105.1(2) . . ?
Dy6 O4 Dy2 105.9(2) . . ?
Dy7 O4 H4' 119.9 . . ?
Dy6 O4 H4' 54.5 . . ?
Dy2 O4 H4' 51.8 . . ?
C91 O5 Dy3 136.7(6) . . ?
C91 O5 Dy2 125.2(5) . . ?
Dy3 O5 Dy2 91.05(18) . . ?
Dy2 O6 Dy6 112.6(2) . . ?
Dy2 O6 Dy3 96.6(2) . . ?
Dy6 O6 Dy3 113.3(2) . . ?
Dy7 O8 Dy3 108.3(2) . . ?
Dy7 O8 Dy6 100.0(2) . . ?
Dy3 O8 Dy6 105.3(2) . . ?
Dy7 O8 H8'' 119.9 . . ?
Dy3 O8 H8'' 44.9 . . ?
Dy6 O8 H8'' 60.9 . . ?
C18 O10 Dy1 149.5(6) . . ?
C36 O11 Dy6 155.6(6) . . ?
C109 O12 Dy2 107.1(10) . . ?
C109 O12 Dy7 118.2(10) . . ?
Dy2 O12 Dy7 107.0(2) . . ?
C109 O12 Dy3 117.6(10) . . ?
Dy2 O12 Dy3 96.7(2) . . ?
Dy7 O12 Dy3 107.7(2) . . ?
C1 O13 Dy1 157.3(6) . . ?
Dy5 O14 Dy1 110.5(2) . . ?
Dy5 O14 Dy4 100.6(2) . . ?
Dy1 O14 Dy4 107.4(2) . . ?
C19 O15 Dy4 157.0(6) . . ?
Dy5 O16 Dy2 106.2(2) . . ?
Dy5 O16 Dy4 103.2(2) . . ?
Dy2 O16 Dy4 106.8(2) . . ?
C91 O17 Dy5 137.6(5) . . ?
C36 O18 Dy4 150.3(6) . . ?
C54 O19 Dy5 111.5(6) . . ?
C54 O20 Dy4 146.1(5) . . ?
C55 O21 Dy6 148.5(6) . . ?
C73 O22 Dy3 146.7(6) . . ?
C131 O24 Dy6 141.1(6) . . ?
Dy5 O25 H25A 120.0 . . ?
Dy5 O25 H25B 120.0 . . ?
H25A O25 H25B 120.0 . . ?
C90 O27 Dy3 147.1(6) . . ?
C64 O28 Dy6 155.7(6) . . ?
C140 O29 Dy6 158.1(6) . . ?
C55 O30 Dy4 155.2(6) . . ?
C37 O31 Dy4 152.6(6) . . ?
C110 O32 Dy5 130.5(6) . . ?
C110 O32 H32A 114.8 . . ?
Dy5 O32 H32A 114.8 . . ?
N9 O33 Dy5 129.6(5) . . ?
C112 O34 Dy1 140.9(6) . . ?
C108 O35 Dy3 135.7(6) . . ?
O1 C01 H01A 109.5 . . ?
O1 C01 H01B 109.5 . . ?
H01A C01 H01B 109.5 . . ?
O1 C01 H01C 109.4 . . ?
H01A C01 H01C 109.5 . . ?
H01B C01 H01C 109.5 . . ?
C130 O37 Dy7 133.9(6) . . ?
N13 O38 Dy7 90.0(7) . . ?
Dy7 O39 H39A 120.0 . . ?
Dy7 O39 H39B 120.0 . . ?
H39A O39 H39B 120.0 . . ?
C131 O40 Dy7 115.6(6) . . ?
N10 O41 N13 121.9(11) . . ?
N10 O41 Dy7 120.8(8) . . ?
N13 O41 Dy7 89.7(7) . . ?
C129 O46 H46 117.5 . . ?
C2' O47 H47' 119.8 . . ?
C73 O48 H48 119.9 . . ?
C154 O49 H49' 120.6 . . ?
C155 O53 H53 119.9 . . ?
C1' O54 H54 120.2 . . ?
C11 N1 C12 128.7(8) . . ?
C11 N1 H1A 115.7 . . ?
C12 N1 H1A 115.6 . . ?
C47 N2 C48 128.4(8) . . ?
C47 N2 H2' 119.8 . . ?
C48 N2 H2' 20.6 . . ?
C29 N3 C30 128.1(8) . . ?
C29 N3 H3A 116.0 . . ?
C30 N3 H3A 116.0 . . ?
C138 N4 C137 127.9(8) . . ?
C138 N4 H4A 116.1 . . ?
C137 N4 H4A 116.0 . . ?
C62 N5 C61 127.4(9) . . ?
C62 N5 H5' 119.9 . . ?
C61 N5 H5' 8.3 . . ?
C80 N6 C79 127.4(9) . . ?
C80 N6 H6' 119.8 . . ?
C79 N6 H6' 8.7 . . ?
C98 N7 C97 115.5(7) . . ?
C98 N7 Dy3 126.1(6) . . ?
C97 N7 Dy3 117.4(5) . . ?
C122 N8 C123 114.2(8) . . ?
C122 N8 Dy1 129.9(6) . . ?
C123 N8 Dy1 115.3(6) . . ?
O23 N9 O7 121.7(8) . . ?
O23 N9 O33 120.4(7) . . ?
O7 N9 O33 117.9(8) . . ?
O44 N10 O43 111.7(17) . . ?
O44 N10 O41 111.3(16) . . ?
O43 N10 O41 135.3(15) . . ?
O50 N12 O52 115(3) . . ?
O50 N12 O51 130(3) . . ?
O52 N12 O51 113(3) . . ?
O42 N13 O41 122.9(15) . . ?
O42 N13 O38 116.8(15) . . ?
O41 N13 O38 119.5(11) . . ?
O42 N13 Dy7 174.2(12) . . ?
O41 N13 Dy7 60.0(6) . . ?
O38 N13 Dy7 59.6(6) . . ?
O55 N14 O56 141(5) . . ?
O55 N14 O45 117(3) . . ?
O56 N14 O45 98(3) . . ?
O13 C1 C2 118.9(8) . . ?
O13 C1 C10 121.8(8) . . ?
C2 C1 C10 119.2(8) . . ?
C3 C2 C1 120.3(9) . . ?
C3 C2 H2 119.9 . . ?
C1 C2 H2 119.8 . . ?
C2 C3 C4 123.3(9) . . ?
C2 C3 H3 118.4 . . ?
C4 C3 H3 118.4 . . ?
C5 C4 C3 121.5(10) . . ?
C5 C4 C9 120.5(10) . . ?
C3 C4 C9 118.0(9) . . ?
C6 C5 C4 120.3(11) . . ?
C6 C5 H5 119.8 . . ?
C4 C5 H5 119.9 . . ?
C7 C6 C5 119.9(11) . . ?
C7 C6 H6 120.1 . . ?
C5 C6 H6 120.1 . . ?
C8 C7 C6 122.7(11) . . ?
C8 C7 H7 118.6 . . ?
C6 C7 H7 118.6 . . ?
C7 C8 C9 120.9(11) . . ?
C7 C8 H8' 119.6 . . ?
C9 C8 H8' 119.6 . . ?
C4 C9 C10 119.7(9) . . ?
C4 C9 C8 115.7(9) . . ?
C10 C9 C8 124.5(10) . . ?
C11 C10 C1 121.1(8) . . ?
C11 C10 C9 119.4(9) . . ?
C1 C10 C9 119.5(9) . . ?
N1 C11 C10 125.9(9) . . ?
N1 C11 H11 117.0 . . ?
C10 C11 H11 117.0 . . ?
C13 C12 C17 118.6(9) . . ?
C13 C12 N1 123.1(10) . . ?
C17 C12 N1 118.2(8) . . ?
C14 C13 C12 121.9(11) . . ?
C14 C13 H13 119.1 . . ?
C12 C13 H13 119.1 . . ?
C13 C14 C15 118.9(10) . . ?
C13 C14 H14 120.5 . . ?
C15 C14 H14 120.6 . . ?
C16 C15 C14 120.4(10) . . ?
C16 C15 Cl2 121.1(10) . . ?
C14 C15 Cl2 118.5(8) . . ?
C15 C16 C17 122.5(11) . . ?
C15 C16 H16 118.8 . . ?
C17 C16 H16 118.7 . . ?
C16 C17 C12 117.6(9) . . ?
C16 C17 C18 118.2(9) . . ?
C12 C17 C18 124.0(8) . . ?
O9 C18 O10 124.4(9) . . ?
O9 C18 C17 119.3(8) . . ?
O10 C18 C17 116.3(9) . . ?
O15 C19 C20 117.8(8) . . ?
O15 C19 C28 122.2(9) . . ?
C20 C19 C28 120.0(9) . . ?
C21 C20 C19 119.7(10) . . ?
C21 C20 H20 120.2 . . ?
C19 C20 H20 120.1 . . ?
C20 C21 C22 123.0(10) . . ?
C20 C21 H21 118.5 . . ?
C22 C21 H21 118.5 . . ?
C23 C22 C27 120.7(11) . . ?
C23 C22 C21 121.4(11) . . ?
C27 C22 C21 117.9(9) . . ?
C24 C23 C22 121.3(13) . . ?
C24 C23 H23 119.3 . . ?
C22 C23 H23 119.3 . . ?
C23 C24 C25 119.1(12) . . ?
C23 C24 H24 120.5 . . ?
C25 C24 H24 120.4 . . ?
C24 C25 C26 121.8(14) . . ?
C24 C25 H25 119.1 . . ?
C26 C25 H25 119.1 . . ?
C25 C26 C27 119.1(13) . . ?
C25 C26 H26 120.5 . . ?
C27 C26 H26 120.5 . . ?
C22 C27 C26 117.9(10) . . ?
C22 C27 C28 119.7(10) . . ?
C26 C27 C28 122.4(11) . . ?
C29 C28 C19 120.1(9) . . ?
C29 C28 C27 120.5(9) . . ?
C19 C28 C27 119.4(9) . . ?
N3 C29 C28 125.8(9) . . ?
N3 C29 H29 117.1 . . ?
C28 C29 H29 117.1 . . ?
N3 C30 C31 121.7(9) . . ?
N3 C30 C35 120.4(8) . . ?
C31 C30 C35 117.8(9) . . ?
C32 C31 C30 121.2(10) . . ?
C32 C31 H31 119.4 . . ?
C30 C31 H31 119.4 . . ?
C31 C32 C33 120.5(9) . . ?
C31 C32 H32 119.7 . . ?
C33 C32 H32 119.7 . . ?
C32 C33 C34 121.0(9) . . ?
C32 C33 Cl4 120.1(7) . . ?
C34 C33 Cl4 118.9(8) . . ?
C35 C34 C33 118.7(9) . . ?
C35 C34 H34 120.7 . . ?
C33 C34 H34 120.7 . . ?
C34 C35 C30 120.7(8) . . ?
C34 C35 C36 117.5(8) . . ?
C30 C35 C36 121.8(8) . . ?
O11 C36 O18 124.4(8) . . ?
O11 C36 C35 117.8(8) . . ?
O18 C36 C35 117.7(8) . . ?
O31 C37 C38 119.6(9) . . ?
O31 C37 C46 120.2(8) . . ?
C38 C37 C46 120.1(9) . . ?
C39 C38 C37 119.1(10) . . ?
C39 C38 H38 120.4 . . ?
C37 C38 H38 120.4 . . ?
C38 C39 C40 123.2(10) . . ?
C38 C39 H39 118.4 . . ?
C40 C39 H39 118.4 . . ?
C45 C40 C41 119.5(11) . . ?
C45 C40 C39 119.3(9) . . ?
C41 C40 C39 121.1(11) . . ?
C42 C41 C40 121.1(12) . . ?
C42 C41 H41 119.4 . . ?
C40 C41 H41 119.5 . . ?
C41 C42 C43 119.8(11) . . ?
C41 C42 H42 120.1 . . ?
C43 C42 H42 120.1 . . ?
C44 C43 C42 120.7(12) . . ?
C44 C43 H43 119.7 . . ?
C42 C43 H43 119.7 . . ?
C43 C44 C45 118.8(12) . . ?
C43 C44 H44 120.6 . . ?
C45 C44 H44 120.6 . . ?
C40 C45 C44 120.1(9) . . ?
C40 C45 C46 120.0(10) . . ?
C44 C45 C46 119.9(10) . . ?
C47 C46 C37 120.0(8) . . ?
C47 C46 C45 122.9(9) . . ?
C37 C46 C45 117.0(9) . . ?
N2 C47 C46 125.2(9) . . ?
N2 C47 H47 117.6 . . ?
C46 C47 H47 117.3 . . ?
C49 C48 C53 121.3(9) . . ?
C49 C48 N2 120.6(9) . . ?
C53 C48 N2 118.1(8) . . ?
C48 C49 C50 119.5(9) . . ?
C48 C49 H49 120.4 . . ?
C50 C49 H49 120.1 . . ?
C51 C50 C49 118.9(10) . . ?
C51 C50 H50 120.5 . . ?
C49 C50 H50 120.5 . . ?
C50 C51 C52 122.7(10) . . ?
C50 C51 Cl7 119.4(8) . . ?
C52 C51 Cl7 117.9(8) . . ?
C53 C52 C51 119.5(9) . . ?
C53 C52 H52 120.3 . . ?
C51 C52 H52 120.3 . . ?
C52 C53 C48 117.9(9) . . ?
C52 C53 C54 119.0(8) . . ?
C48 C53 C54 122.9(8) . . ?
O19 C54 O20 123.5(8) . . ?
O19 C54 C53 116.6(8) . . ?
O20 C54 C53 119.8(8) . . ?
O30 C55 O21 125.8(9) . . ?
O30 C55 C56 118.2(8) . . ?
O21 C55 C56 116.0(8) . . ?
C61 C56 C57 119.5(9) . . ?
C61 C56 C55 125.4(8) . . ?
C57 C56 C55 115.0(9) . . ?
C58 C57 C56 117.7(10) . . ?
C58 C57 H57 121.2 . . ?
C56 C57 H57 121.1 . . ?
C57 C58 C59 122.2(10) . . ?
C57 C58 Cl5 119.0(8) . . ?
C59 C58 Cl5 118.7(8) . . ?
C58 C59 C60 119.3(11) . . ?
C58 C59 H59 120.4 . . ?
C60 C59 H59 120.3 . . ?
C61 C60 C59 118.2(11) . . ?
C61 C60 H60 121.0 . . ?
C59 C60 H60 120.7 . . ?
C56 C61 C60 123.0(10) . . ?
C56 C61 N5 119.1(9) . . ?
C60 C61 N5 117.9(9) . . ?
N5 C62 C63 124.3(9) . . ?
N5 C62 H62 118.0 . . ?
C63 C62 H62 117.7 . . ?
C62 C63 C64 120.3(9) . . ?
C62 C63 C72 120.8(9) . . ?
C64 C63 C72 118.9(9) . . ?
O28 C64 C65 120.6(9) . . ?
O28 C64 C63 120.6(9) . . ?
C65 C64 C63 118.8(8) . . ?
C66 C65 C64 120.9(9) . . ?
C66 C65 H65 119.5 . . ?
C64 C65 H65 119.5 . . ?
C65 C66 C67 122.5(9) . . ?
C65 C66 H66 118.7 . . ?
C67 C66 H66 118.7 . . ?
C66 C67 C72 120.1(9) . . ?
C66 C67 C68 121.3(10) . . ?
C72 C67 C68 118.6(10) . . ?
C69 C68 C67 120.4(11) . . ?
C69 C68 H68 119.8 . . ?
C67 C68 H68 119.8 . . ?
C68 C69 C70 119.1(10) . . ?
C68 C69 H69 120.5 . . ?
C70 C69 H69 120.5 . . ?
C71 C70 C69 122.1(12) . . ?
C71 C70 H70 118.9 . . ?
C69 C70 H70 119.0 . . ?
C70 C71 C72 121.0(11) . . ?
C70 C71 H71 119.5 . . ?
C72 C71 H71 119.5 . . ?
C71 C72 C67 118.7(9) . . ?
C71 C72 C63 123.0(9) . . ?
C67 C72 C63 118.3(9) . . ?
O48 C73 O22 125.1(8) . . ?
O48 C73 C74 119.5(8) . . ?
O22 C73 C74 115.3(8) . . ?
C75 C74 C79 119.6(9) . . ?
C75 C74 C73 117.1(9) . . ?
C79 C74 C73 123.3(8) . . ?
C76 C75 C74 118.3(10) . . ?
C76 C75 H75 120.8 . . ?
C74 C75 H75 120.9 . . ?
C75 C76 C77 122.4(10) . . ?
C75 C76 Cl6 118.6(9) . . ?
C77 C76 Cl6 119.1(9) . . ?
C76 C77 C78 119.2(10) . . ?
C76 C77 H77 120.4 . . ?
C78 C77 H77 120.5 . . ?
C79 C78 C77 119.0(10) . . ?
C79 C78 H78 120.7 . . ?
C77 C78 H78 120.3 . . ?
C78 C79 C74 121.5(10) . . ?
C78 C79 N6 119.5(9) . . ?
C74 C79 N6 119.0(9) . . ?
N6 C80 C81 123.3(10) . . ?
N6 C80 H80 118.5 . . ?
C81 C80 H80 118.2 . . ?
C90 C81 C80 122.0(9) . . ?
C90 C81 C82 119.7(10) . . ?
C80 C81 C82 118.3(9) . . ?
C83 C82 C87 117.1(10) . . ?
C83 C82 C81 124.7(11) . . ?
C87 C82 C81 118.1(10) . . ?
C82 C83 C84 122.5(13) . . ?
C82 C83 H83 118.8 . . ?
C84 C83 H83 118.8 . . ?
C83 C84 C85 119.5(13) . . ?
C83 C84 H84 120.2 . . ?
C85 C84 H84 120.3 . . ?
C86 C85 C84 119.8(11) . . ?
C86 C85 H85 120.1 . . ?
C84 C85 H85 120.1 . . ?
C85 C86 C87 121.4(13) . . ?
C85 C86 H86 119.3 . . ?
C87 C86 H86 119.3 . . ?
C88 C87 C82 119.6(9) . . ?
C88 C87 C86 120.8(11) . . ?
C82 C87 C86 119.6(11) . . ?
C89 C88 C87 123.3(11) . . ?
C89 C88 H88 118.3 . . ?
C87 C88 H88 118.4 . . ?
C88 C89 C90 119.7(10) . . ?
C88 C89 H89 120.2 . . ?
C90 C89 H89 120.2 . . ?
O27 C90 C81 123.5(9) . . ?
O27 C90 C89 117.0(9) . . ?
C81 C90 C89 119.5(8) . . ?
O17 C91 O5 124.3(8) . . ?
O17 C91 C92 117.0(7) . . ?
O5 C91 C92 118.6(7) . . ?
C93 C92 C97 119.9(8) . . ?
C93 C92 C91 116.2(7) . . ?
C97 C92 C91 123.9(7) . . ?
C94 C93 C92 120.4(8) . . ?
C94 C93 H93 119.8 . . ?
C92 C93 H93 119.8 . . ?
C95 C94 C93 120.7(8) . . ?
C95 C94 Cl8 119.3(7) . . ?
C93 C94 Cl8 120.0(7) . . ?
C94 C95 C96 119.1(9) . . ?
C94 C95 H95 120.5 . . ?
C96 C95 H95 120.4 . . ?
C95 C96 C97 121.9(8) . . ?
C95 C96 H96 119.1 . . ?
C97 C96 H96 119.0 . . ?
C96 C97 C92 117.8(8) . . ?
C96 C97 N7 119.6(8) . . ?
C92 C97 N7 122.6(8) . . ?
N7 C98 C99 127.4(8) . . ?
N7 C98 H98 116.3 . . ?
C99 C98 H98 116.3 . . ?
C108 C99 C98 123.6(8) . . ?
C108 C99 C100 118.9(8) . . ?
C98 C99 C100 117.4(8) . . ?
C101 C100 C105 117.3(9) . . ?
C101 C100 C99 123.2(8) . . ?
C105 C100 C99 119.3(9) . . ?
C100 C101 C102 122.6(9) . . ?
C100 C101 H101 118.7 . . ?
C102 C101 H101 118.7 . . ?
C103 C102 C101 118.2(10) . . ?
C103 C102 H102 120.9 . . ?
C101 C102 H102 120.9 . . ?
C104 C103 C102 119.9(10) . . ?
C104 C103 H103 120.1 . . ?
C102 C103 H103 120.0 . . ?
C103 C104 C105 121.0(10) . . ?
C103 C104 H104 119.5 . . ?
C105 C104 H104 119.5 . . ?
C104 C105 C100 121.0(10) . . ?
C104 C105 C106 120.6(9) . . ?
C100 C105 C106 118.4(9) . . ?
C107 C106 C105 122.1(9) . . ?
C107 C106 H106 119.0 . . ?
C105 C106 H106 119.0 . . ?
C106 C107 C108 120.8(10) . . ?
C106 C107 H107 119.6 . . ?
C108 C107 H107 119.6 . . ?
O35 C108 C99 122.0(8) . . ?
O35 C108 C107 118.1(9) . . ?
C99 C108 C107 119.9(9) . . ?
O12 C109 H10A 111.8 . . ?
O12 C109 H10B 112.0 . . ?
H10A C109 H10B 106.8 . . ?
O12 C109 H10C 112.0 . . ?
H10A C109 H10C 106.9 . . ?
H10B C109 H10C 106.9 . . ?
O32 C110 H11A 109.5 . . ?
O32 C110 H11B 109.4 . . ?
H11A C110 H11B 109.5 . . ?
O32 C110 H11C 109.5 . . ?
H11A C110 H11C 109.5 . . ?
H11B C110 H11C 109.5 . . ?
O34 C112 C121 124.4(9) . . ?
O34 C112 C113 117.1(9) . . ?
C121 C112 C113 118.5(9) . . ?
C114 C113 C112 121.3(10) . . ?
C114 C113 H113 119.3 . . ?
C112 C113 H113 119.3 . . ?
C113 C114 C115 120.7(10) . . ?
C113 C114 H114 119.7 . . ?
C115 C114 H114 119.6 . . ?
C116 C115 C120 120.5(10) . . ?
C116 C115 C114 119.4(9) . . ?
C120 C115 C114 120.0(9) . . ?
C117 C116 C115 121.8(11) . . ?
C117 C116 H116 119.2 . . ?
C115 C116 H116 119.1 . . ?
C116 C117 C118 118.8(11) . . ?
C116 C117 H117 120.6 . . ?
C118 C117 H117 120.6 . . ?
C119 C118 C117 120.0(12) . . ?
C119 C118 H118 120.0 . . ?
C117 C118 H118 120.0 . . ?
C118 C119 C120 123.4(11) . . ?
C118 C119 H119 118.3 . . ?
C120 C119 H119 118.3 . . ?
C119 C120 C115 115.5(10) . . ?
C119 C120 C121 125.8(9) . . ?
C115 C120 C121 118.8(9) . . ?
C112 C121 C122 122.3(9) . . ?
C112 C121 C120 120.6(9) . . ?
C122 C121 C120 116.9(9) . . ?
N8 C122 C121 127.1(10) . . ?
N8 C122 H122 116.5 . . ?
C121 C122 H122 116.4 . . ?
C124 C123 C128 118.7(9) . . ?
C124 C123 N8 120.6(9) . . ?
C128 C123 N8 120.7(9) . . ?
C123 C124 C125 121.5(9) . . ?
C123 C124 C130 124.9(8) . . ?
C125 C124 C130 113.4(8) . . ?
C126 C125 C124 118.1(10) . . ?
C126 C125 H125 121.0 . . ?
C124 C125 H125 120.9 . . ?
C127 C126 C125 120.4(10) . . ?
C127 C126 Cl1 121.1(8) . . ?
C125 C126 Cl1 118.5(8) . . ?
C128 C127 C126 120.3(10) . . ?
C128 C127 H127 119.9 . . ?
C126 C127 H127 119.9 . . ?
C127 C128 C123 120.8(10) . . ?
C127 C128 H128 119.6 . . ?
C123 C128 H128 119.6 . . ?
O46 C129 H12A 109.5 . . ?
O46 C129 H12B 113.7 . . ?
H12A C129 H12B 107.8 . . ?
O46 C129 H12C 112.4 . . ?
H12A C129 H12C 106.7 . . ?
H12B C129 H12C 106.5 . . ?
O37 C130 O3 125.0(9) . . ?
O37 C130 C124 117.4(8) . . ?
O3 C130 C124 117.6(8) . . ?
O24 C131 O40 124.5(8) . . ?
O24 C131 C132 119.4(9) . . ?
O40 C131 C132 116.0(8) . . ?
C133 C132 C137 121.2(8) . . ?
C133 C132 C131 116.0(9) . . ?
C137 C132 C131 122.7(9) . . ?
C132 C133 C134 118.3(9) . . ?
C132 C133 H133 120.9 . . ?
C134 C133 H133 120.8 . . ?
C135 C134 C133 121.6(10) . . ?
C135 C134 Cl3 119.3(7) . . ?
C133 C134 Cl3 119.0(8) . . ?
C136 C135 C134 119.1(9) . . ?
C136 C135 H135 120.5 . . ?
C134 C135 H135 120.4 . . ?
C135 C136 C137 121.0(10) . . ?
C135 C136 H136 119.5 . . ?
C137 C136 H136 119.5 . . ?
N4 C137 C132 120.6(8) . . ?
N4 C137 C136 120.7(9) . . ?
C132 C137 C136 118.8(9) . . ?
N4 C138 C139 123.5(9) . . ?
N4 C138 H138 118.3 . . ?
C139 C138 H138 118.3 . . ?
C138 C139 C140 119.8(9) . . ?
C138 C139 C148 120.4(9) . . ?
C140 C139 C148 119.6(10) . . ?
O29 C140 C141 120.5(9) . . ?
O29 C140 C139 121.4(9) . . ?
C141 C140 C139 118.1(9) . . ?
C142 C141 C140 120.1(10) . . ?
C142 C141 H141 120.0 . . ?
C140 C141 H141 120.0 . . ?
C141 C142 C143 124.4(11) . . ?
C141 C142 H142 117.8 . . ?
C143 C142 H142 117.8 . . ?
C142 C143 C148 118.3(10) . . ?
C142 C143 C144 121.3(12) . . ?
C148 C143 C144 120.3(11) . . ?
C145 C144 C143 119.0(13) . . ?
C145 C144 H144 120.5 . . ?
C143 C144 H144 120.5 . . ?
C144 C145 C146 121.0(12) . . ?
C144 C145 H145 119.5 . . ?
C146 C145 H145 119.5 . . ?
C147 C146 C145 120.6(13) . . ?
C147 C146 H146 119.7 . . ?
C145 C146 H146 119.7 . . ?
C146 C147 C148 121.7(13) . . ?
C146 C147 H147 119.1 . . ?
C148 C147 H147 119.1 . . ?
C147 C148 C143 117.3(11) . . ?
C147 C148 C139 123.7(11) . . ?
C143 C148 C139 119.0(10) . . ?
N11 C149 C151 178.1(16) . . ?
C149 C151 H15A 109.5 . . ?
C149 C151 H15B 109.5 . . ?
H15A C151 H15B 109.5 . . ?
C149 C151 H15C 109.5 . . ?
H15A C151 H15C 109.5 . . ?
H15B C151 H15C 109.5 . . ?
O49 C154 H15M 109.7 . . ?
O49 C154 H15N 109.2 . . ?
H15M C154 H15N 109.5 . . ?
O49 C154 H15O 109.5 . . ?
H15M C154 H15O 109.5 . . ?
H15N C154 H15O 109.5 . . ?
O53 C155 H15J 109.3 . . ?
O53 C155 H15K 109.4 . . ?
H15J C155 H15K 109.5 . . ?
O53 C155 H15L 109.7 . . ?
H15J C155 H15L 109.5 . . ?
H15K C155 H15L 109.5 . . ?
 
_refine_diff_density_max    3.017
_refine_diff_density_min   -1.466
_refine_diff_density_rms    0.234

_shelx_res_file
;
TITL LK15_1_0m_a.res in P-1
    kaa_sqd_sqd.res
    created by SHELXL-2018/3 at 00:01:04 on 21-Feb-2020
REM Old TITL LK15_1_0m in P-1
REM SHELXT solution in P-1
REM R1 0.166,  Rweak 0.006,  Alpha 0.111,  Orientation as input
REM Formula found by SHELXT:  C186 N40 O34 Cl8 Dy7
CELL  0.71073  16.2248  20.2271  28.2967  103.560   92.408  104.177
ZERR   76.000   0.0014   0.0017   0.0024    0.002    0.002    0.002
LATT  1
SFAC C H N O CL DY
UNIT 303.5 231 24 96.5 16 14
LIST 4 ! automatically inserted. Change 6 to 4 for CHECKCIF!!
TEMP -173.140
SIZE 0.10 0.10 0.30
L.S. 5 0  152
BOND $H
FMAP 2
ACTA 50
PLAN 40
rigu
delu
DFIX O47 C2' O46 C129 O54 C1' O49 C154 1.43
REM #####
WGHT    0.097300   79.471901
FVAR       1.15544
DY1   6    0.673320    0.491296    0.720369    11.00000    0.02222    0.01661 =
         0.01758   -0.00168   -0.00468    0.00696
C1'   1    1.093215    0.537623    0.779791    10.50000    0.14696
AFIX 137
H1'1  2    1.126578    0.539238    0.751811    10.50000   -1.50000
H1'2  2    1.041752    0.553188    0.774376    10.50000   -1.50000
H1'3  2    1.076694    0.489258    0.783419    10.50000   -1.50000
AFIX   0
DY2   6    0.730500    0.344182    0.743146    11.00000    0.01754    0.01660 =
         0.01573   -0.00180   -0.00167    0.00722
C2'   1    0.477873    0.790235    0.873266    10.50000    0.08543
AFIX 137
H15G  2    0.468657    0.761791    0.839369    10.50000   -1.50000
H15H  2    0.490185    0.840281    0.873645    10.50000   -1.50000
H15I  2    0.426366    0.777234    0.889519    10.50000   -1.50000
AFIX   0
DY3   6    0.826007    0.212951    0.762585    11.00000    0.01564    0.01820 =
         0.01688   -0.00131   -0.00133    0.00776
DY4   6    0.529439    0.380207    0.796454    11.00000    0.01562    0.02040 =
         0.01957   -0.00221   -0.00220    0.00754
DY5   6    0.742932    0.492821    0.854339    11.00000    0.01685    0.01831 =
         0.01586   -0.00292   -0.00211    0.00712
DY6   6    0.588175    0.156153    0.702088    11.00000    0.01691    0.01819 =
         0.01860   -0.00280   -0.00235    0.00549
DY7   6    0.766917    0.217720    0.630276    11.00000    0.01867    0.02043 =
         0.01586   -0.00206   -0.00172    0.00686
CL1   5    0.576204    0.297307    0.463291    11.00000    0.12383    0.04301 =
         0.02852   -0.01151   -0.03374    0.02750
CL2   5    0.281314    0.249857    0.489236    11.00000    0.06415    0.05811 =
         0.02914    0.00913   -0.02359   -0.02449
CL3   5    0.480020    0.121707    0.399621    11.00000    0.04166    0.04430 =
         0.02402   -0.00162   -0.00775    0.01239
CL4   5    0.213016    0.055630    0.560186    11.00000    0.03578    0.05662 =
         0.06634   -0.03409   -0.02657    0.01816
CL5   5    0.369787    0.231106    0.975771    11.00000    0.04951    0.05609 =
         0.03372    0.00197    0.02110    0.01431
CL6   5    0.636956    0.197196    1.036597    11.00000    0.06969    0.08536 =
         0.04318    0.02753    0.02883    0.02891
CL7   5    0.668458    0.403284    1.095321    11.00000    0.04024    0.06407 =
         0.02326    0.01227    0.00602    0.01956
CL8   5    0.837352    0.357790    1.029004    11.00000    0.03779    0.03568 =
         0.01951    0.00201    0.00759    0.01510
O1    4    0.778424    0.466650    0.773200    11.00000    0.01964    0.01567 =
         0.01890   -0.00468   -0.00300    0.00398
O2    4    0.606672    0.376942    0.730103    11.00000    0.01730    0.02032 =
         0.01662   -0.00186   -0.00687    0.00691
O3    4    0.745367    0.406089    0.676461    11.00000    0.02435    0.02366 =
         0.01718    0.00074   -0.00212    0.00789
O4    4    0.657914    0.254623    0.672603    11.00000    0.02509    0.01994 =
         0.01351   -0.00334   -0.00391    0.00473
AFIX  47
H4'   2    0.616471    0.269885    0.656304    11.00000   -1.20000
AFIX   0
O5    4    0.837481    0.333832    0.805778    11.00000    0.01503    0.01885 =
         0.01662    0.00134   -0.00248    0.00560
O6    4    0.687164    0.237007    0.761171    11.00000    0.01762    0.01458 =
         0.01821    0.00049   -0.00779    0.00446
O7    4    0.690387    0.693789    0.924288    11.00000    0.05064    0.02494 =
         0.03642   -0.00817   -0.00785    0.01311
O8    4    0.739050    0.148858    0.686798    11.00000    0.01985    0.02030 =
         0.01915   -0.00408   -0.00595    0.00796
AFIX  47
H8''  2    0.738892    0.100536    0.677615    11.00000   -1.20000
AFIX   0
O9    4    0.526485    0.318484    0.630707    11.00000    0.04192    0.02826 =
         0.02428   -0.00236   -0.00937    0.00289
O10   4    0.566430    0.435244    0.658101    11.00000    0.02895    0.02293 =
         0.01990    0.00114   -0.00888    0.00536
O11   4    0.480889    0.205712    0.684009    11.00000    0.02462    0.02352 =
         0.02417   -0.00142   -0.00428    0.01044
O12   4    0.830288    0.289034    0.708613    11.00000    0.02135    0.01721 =
         0.01510   -0.00394   -0.00485    0.00752
O13   4    0.587818    0.564810    0.713319    11.00000    0.03388    0.02703 =
         0.02609    0.00563   -0.00266    0.01301
O14   4    0.629389    0.494926    0.800155    11.00000    0.02062    0.01881 =
         0.02163   -0.00081   -0.00247    0.01053
O15   4    0.444750    0.434781    0.756636    11.00000    0.02305    0.02986 =
         0.02650    0.00017   -0.00276    0.01227
O16   4    0.671139    0.374719    0.817349    11.00000    0.01731    0.02405 =
         0.01551   -0.00295   -0.00553    0.00621
O17   4    0.845880    0.431291    0.863494    11.00000    0.02169    0.02136 =
         0.01815   -0.00426   -0.00134    0.00902
O18   4    0.440751    0.294511    0.730922    11.00000    0.02022    0.02425 =
         0.02206   -0.00248   -0.00716    0.01063
O19   4    0.695375    0.449609    0.922366    11.00000    0.02138    0.03287 =
         0.01660    0.00011    0.00093    0.00789
O20   4    0.566459    0.429759    0.883395    11.00000    0.02534    0.02436 =
         0.02071   -0.00246    0.00125    0.01303
O21   4    0.520997    0.171309    0.775141    11.00000    0.02364    0.02243 =
         0.02161    0.00106    0.00092    0.00838
O22   4    0.758593    0.187470    0.827591    11.00000    0.02246    0.02291 =
         0.02325    0.00329   -0.00177    0.00857
O23   4    0.620959    0.630970    0.854738    11.00000    0.04113    0.02436 =
         0.03801    0.00043   -0.01266    0.01359
O24   4    0.578848    0.112824    0.616067    11.00000    0.02165    0.02532 =
         0.01824   -0.00286   -0.00592    0.00547
O25   4    0.811023    0.599982    0.836966    11.00000    0.03609    0.01726 =
         0.01567   -0.00593   -0.00172   -0.00103
AFIX  93
H25A  2    0.814577    0.602614    0.804002    11.00000   -1.20000
H25B  2    0.834968    0.640631    0.862912    11.00000   -1.20000
AFIX   0
O27   4    0.844248    0.106933    0.773786    11.00000    0.03017    0.01671 =
         0.03560   -0.00530   -0.01296    0.00989
O28   4    0.607014    0.069661    0.740401    11.00000    0.02761    0.02536 =
         0.02430   -0.00029   -0.00167    0.00861
O29   4    0.466651    0.060577    0.675287    11.00000    0.02542    0.02227 =
         0.02874   -0.00164    0.00021    0.00308
O30   4    0.515778    0.277356    0.820506    11.00000    0.02395    0.02050 =
         0.02069   -0.00157   -0.00554    0.00880
O31   4    0.406090    0.374638    0.837412    11.00000    0.02100    0.03315 =
         0.02381    0.00192    0.00007    0.01041
O32   4    0.842211    0.564269    0.925088    11.00000    0.01913    0.03044 =
         0.02079   -0.00828   -0.00354    0.00758
AFIX  43
H32A  2    0.815984    0.581791    0.953028    11.00000   -1.20000
AFIX   0
O33   4    0.679530    0.581670    0.903159    11.00000    0.02525    0.02388 =
         0.02395   -0.00295   -0.00180    0.00985
O34   4    0.778576    0.593726    0.741486    11.00000    0.03391    0.02031 =
         0.02299    0.00010   -0.00935    0.00445
O35   4    0.952686    0.219797    0.730618    11.00000    0.02463    0.03107 =
         0.02108   -0.00106    0.00032    0.01497
C01   1    0.867710    0.486573    0.765897    11.00000    0.03656    0.08944 =
         0.07393   -0.00265    0.00526    0.00107
AFIX 137
H01A  2    0.902596    0.485973    0.794841    11.00000   -1.50000
H01B  2    0.882442    0.534094    0.760654    11.00000   -1.50000
H01C  2    0.878734    0.453183    0.737236    11.00000   -1.50000
AFIX   0
O37   4    0.783814    0.328696    0.617355    11.00000    0.03235    0.02388 =
         0.02061   -0.00014    0.00013    0.00546
O38   4    0.819474    0.212196    0.549574    11.00000    0.03835    0.07024 =
         0.01863    0.01089    0.00741    0.02306
O39   4    0.908659    0.210210    0.637745    11.00000    0.02311    0.05350 =
         0.02224   -0.00302   -0.00214    0.01499
AFIX  93
H39A  2    0.954145    0.248531    0.635114    11.00000   -1.20000
H39B  2    0.920580    0.168846    0.643402    11.00000   -1.20000
AFIX   0
O40   4    0.646974    0.181038    0.570574    11.00000    0.02445    0.03879 =
         0.01566   -0.00149   -0.00179    0.00595
O41   4    0.768513    0.102428    0.577040    11.00000    0.03611    0.03606 =
         0.03771   -0.01621   -0.00255    0.01551
O42   4    0.823269    0.101000    0.496093    11.00000    0.09177
O43   4    0.805181    0.029935    0.629805    11.00000    0.09457
O44   4    0.850690    0.029533    0.560009    10.50000    0.09391    0.08108 =
         0.03373    0.00214    0.02031    0.06886
O45   4    1.034547    0.251360    0.584742    10.50000    0.07771
O46   4    0.988713    0.570804    0.596395    10.25000    0.08074
AFIX  47
H46   2    1.038627    0.609025    0.605584    10.25000   -1.20000
AFIX   0
O47   4    0.548346    0.777717    0.898398    10.50000    0.05664    0.03730 =
         0.03467    0.01197    0.00673    0.03462
AFIX  47
H47'  2    0.551008    0.782846    0.932713    10.50000   -1.20000
AFIX   0
O48   4    0.677628    0.252711    0.865949    11.00000    0.02006    0.02530 =
         0.03031    0.00929    0.00221    0.00704
AFIX  47
H48   2    0.644548    0.253315    0.837619    11.00000   -1.20000
AFIX   0
O49   4    0.889383    0.730525    0.891218    10.50000    0.07861    0.01521 =
         0.04802   -0.01316   -0.00485   -0.00520
AFIX  47
H49'  2    0.849204    0.685873    0.879730    10.50000   -1.20000
AFIX   0
O50   4    0.937656    0.027935    0.972254    10.50000    0.10045
O51   4    0.991196    0.133555    0.976952    10.50000    0.05022    0.04647 =
         0.07305    0.02546   -0.00793    0.01410
O52   4    0.931471    0.096375    1.030205    10.50000    0.15790
O53   4    0.783789    0.654971    0.993216    11.00000    0.03406    0.03932 =
         0.02989   -0.01345   -0.00524    0.01581
AFIX  47
H53   2    0.808206    0.627401    0.968596    11.00000   -1.20000
AFIX   0
O54   4    1.143399    0.582828    0.822937    10.50000    0.10883
AFIX  47
H54   2    1.203638    0.589761    0.826051    10.50000   -1.20000
AFIX   0
O55   4    1.118095    0.360921    0.582967    10.50000    0.07728
O56   4    0.987478    0.319945    0.547664    10.50000    0.12289
N1    3    0.472935    0.511022    0.634971    11.00000    0.02708    0.02325 =
         0.02753    0.00860   -0.00419    0.00365
AFIX  43
H1A   2    0.516558    0.506266    0.652207    11.00000   -1.20000
AFIX   0
N2    3    0.434288    0.409319    0.931666    11.00000    0.02046    0.03778 =
         0.02970    0.00144    0.00183    0.01139
AFIX  47
H2'   2    0.453894    0.390143    0.904739    11.00000   -1.20000
AFIX   0
N3    3    0.337508    0.346749    0.683878    11.00000    0.01969    0.03168 =
         0.02290    0.00443   -0.00552    0.00689
AFIX  43
H3A   2    0.381687    0.354605    0.705476    11.00000   -1.20000
AFIX   0
N4    3    0.427145    0.026142    0.581335    11.00000    0.02308    0.02872 =
         0.02368   -0.00821   -0.00639    0.00456
AFIX  43
H4A   2    0.466212    0.047988    0.606286    11.00000   -1.20000
AFIX   0
N5    3    0.551630    0.083547    0.825444    11.00000    0.02116    0.01993 =
         0.03509    0.00677    0.00584    0.00215
AFIX  47
H5'   2    0.547760    0.094480    0.797256    11.00000   -1.20000
AFIX   0
N6    3    0.817355    0.104273    0.865242    11.00000    0.02562    0.03254 =
         0.03187    0.01048   -0.00027    0.01096
AFIX  47
H6'   2    0.799636    0.115632    0.839155    11.00000   -1.20000
AFIX   0
N7    3    0.943193    0.253914    0.832480    11.00000    0.01926    0.01711 =
         0.01907    0.00092   -0.00079    0.00881
N8    3    0.727097    0.521675    0.643939    11.00000    0.03221    0.01938 =
         0.02299    0.00133   -0.00022    0.00675
N9    3    0.663844    0.636293    0.893204    11.00000    0.02489    0.02372 =
         0.02693   -0.00392    0.00371    0.01028
N10   3    0.810108    0.058823    0.593513    10.50000    0.03687    0.03105 =
         0.03012   -0.01242    0.00633    0.01368
N11   3    0.597260    0.637556    0.578601    11.00000    0.10064    0.03729 =
         0.04796    0.02015    0.03394    0.01602
N12   3    0.959571    0.081770    0.991815    10.50000    0.05734
N13   3    0.799020    0.136500    0.539521    10.50000    0.02119    0.05763 =
         0.01591   -0.01394   -0.00999    0.02285
N14   3    1.053853    0.329077    0.574948    10.50000    0.02673    0.16938 =
         0.20670    0.04516   -0.02772    0.03750
C1    1    0.568201    0.623320    0.716830    11.00000    0.02688    0.01651 =
         0.02965    0.00604   -0.00140    0.00548
C2    1    0.608771    0.682338    0.756792    11.00000    0.04256    0.02194 =
         0.02168    0.00616    0.00063    0.01009
AFIX  43
H2    2    0.651637    0.678333    0.779073    11.00000   -1.20000
AFIX   0
C3    1    0.586307    0.743569    0.762883    11.00000    0.04204    0.02333 =
         0.02348    0.00647    0.00450    0.01132
AFIX  43
H3    2    0.614361    0.781762    0.789664    11.00000   -1.20000
AFIX   0
C4    1    0.522496    0.753774    0.731081    11.00000    0.03085    0.03457 =
         0.03056    0.00992    0.01184    0.01828
C5    1    0.502215    0.818674    0.738147    11.00000    0.04723    0.03120 =
         0.05005    0.01212    0.00917    0.02239
AFIX  43
H5    2    0.530107    0.856588    0.765136    11.00000   -1.20000
AFIX   0
C6    1    0.441782    0.827784    0.706011    11.00000    0.04018    0.04180 =
         0.05991    0.02139    0.00796    0.02137
AFIX  43
H6    2    0.428345    0.871888    0.710878    11.00000   -1.20000
AFIX   0
C7    1    0.401875    0.773767    0.667651    11.00000    0.04135    0.04611 =
         0.06403    0.01830    0.00013    0.02563
AFIX  43
H7    2    0.360518    0.781020    0.646012    11.00000   -1.20000
AFIX   0
C8    1    0.418370    0.709969    0.658834    11.00000    0.04052    0.04715 =
         0.04353    0.01730    0.00124    0.02233
AFIX  43
H8'   2    0.388405    0.673613    0.631483    11.00000   -1.20000
AFIX   0
C9    1    0.481146    0.696234    0.690524    11.00000    0.03464    0.03179 =
         0.02936    0.01003    0.00794    0.01772
C10   1    0.503300    0.630091    0.683583    11.00000    0.02414    0.02825 =
         0.02491    0.00724    0.00438    0.01110
C11   1    0.459199    0.573095    0.645746    11.00000    0.02038    0.02713 =
         0.03128    0.01152    0.00139    0.00510
AFIX  43
H11   2    0.415030    0.580348    0.626034    11.00000   -1.20000
AFIX   0
C12   1    0.426762    0.449318    0.598878    11.00000    0.03440    0.03262 =
         0.01593    0.00642   -0.01039    0.00001
C13   1    0.360635    0.448931    0.566204    11.00000    0.02784    0.05186 =
         0.03319    0.01779   -0.01126   -0.00138
AFIX  43
H13   2    0.345527    0.491681    0.567101    11.00000   -1.20000
AFIX   0
C14   1    0.316277    0.388574    0.532555    11.00000    0.03064    0.06237 =
         0.02537    0.01423   -0.01236   -0.00314
AFIX  43
H14   2    0.270821    0.389372    0.510591    11.00000   -1.20000
AFIX   0
C15   1    0.338995    0.326140    0.531136    11.00000    0.03473    0.05139 =
         0.02408    0.01083   -0.00612   -0.01224
C16   1    0.402318    0.325057    0.562474    11.00000    0.04138    0.03144 =
         0.02140    0.00494   -0.00554   -0.00508
AFIX  43
H16   2    0.414982    0.281402    0.561693    11.00000   -1.20000
AFIX   0
C17   1    0.450532    0.385630    0.596297    11.00000    0.02679    0.03267 =
         0.01793    0.00631   -0.00104   -0.00229
C18   1    0.519564    0.378338    0.630479    11.00000    0.02668    0.03179 =
         0.01652    0.00083    0.00055    0.00346
C19   1    0.404760    0.481790    0.752029    11.00000    0.02073    0.02775 =
         0.03359    0.00408   -0.00032    0.00721
C20   1    0.427187    0.547025    0.787619    11.00000    0.02569    0.02640 =
         0.03156    0.00783    0.00236    0.00614
AFIX  43
H20   2    0.468580    0.554813    0.814475    11.00000   -1.20000
AFIX   0
C21   1    0.389339    0.598498    0.783270    11.00000    0.04024    0.03176 =
         0.05059    0.00770    0.01153    0.02002
AFIX  43
H21   2    0.405731    0.642150    0.807359    11.00000   -1.20000
AFIX   0
C22   1    0.325157    0.589938    0.743620    11.00000    0.02797    0.03510 =
         0.05988    0.02374    0.01749    0.01917
C23   1    0.291731    0.645796    0.738526    11.00000    0.04472    0.04077 =
         0.09794    0.02556    0.01239    0.02738
AFIX  43
H23   2    0.311282    0.690139    0.761701    11.00000   -1.20000
AFIX   0
C24   1    0.231956    0.637866    0.701143    11.00000    0.05442    0.05963 =
         0.11499    0.04077    0.00086    0.03244
AFIX  43
H24   2    0.208293    0.675687    0.698802    11.00000   -1.20000
AFIX   0
C25   1    0.205896    0.573736    0.666395    11.00000    0.04923    0.06840 =
         0.10454    0.04187   -0.00393    0.03268
AFIX  43
H25   2    0.163878    0.568114    0.640320    11.00000   -1.20000
AFIX   0
C26   1    0.239889    0.516982    0.668710    11.00000    0.04480    0.05853 =
         0.06040    0.03298    0.00386    0.02727
AFIX  43
H26   2    0.223159    0.474277    0.643718    11.00000   -1.20000
AFIX   0
C27   1    0.299699    0.524297    0.708972    11.00000    0.03505    0.04257 =
         0.04672    0.02132    0.00594    0.01922
C28   1    0.337392    0.468016    0.714170    11.00000    0.02662    0.03039 =
         0.02961    0.01190    0.00105    0.00935
C29   1    0.307867    0.401149    0.682917    11.00000    0.01959    0.03562 =
         0.03051    0.00927    0.00280    0.00774
AFIX  43
H29   2    0.262103    0.394239    0.658684    11.00000   -1.20000
AFIX   0
C30   1    0.307790    0.277940    0.654946    11.00000    0.02045    0.03352 =
         0.02082    0.00169    0.00261    0.00859
C31   1    0.234278    0.257193    0.621480    11.00000    0.02683    0.04304 =
         0.02515    0.00993   -0.00260    0.00898
AFIX  43
H31   2    0.203103    0.290502    0.618858    11.00000   -1.20000
AFIX   0
C32   1    0.206823    0.190277    0.592724    11.00000    0.02080    0.04773 =
         0.02030   -0.00175   -0.00580    0.00604
AFIX  43
H32   2    0.157278    0.177604    0.570038    11.00000   -1.20000
AFIX   0
C33   1    0.249821    0.141254    0.596190    11.00000    0.01837    0.04972 =
         0.02703   -0.00688   -0.00688    0.00833
C34   1    0.323774    0.158664    0.628844    11.00000    0.02308    0.02968 =
         0.02193   -0.00314   -0.00307    0.01102
AFIX  43
H34   2    0.353883    0.124444    0.630832    11.00000   -1.20000
AFIX   0
C35   1    0.352101    0.226836    0.658185    11.00000    0.01733    0.03276 =
         0.01350    0.00100   -0.00169    0.00426
C36   1    0.431088    0.243839    0.693075    11.00000    0.01723    0.02270 =
         0.02068    0.00150   -0.00147    0.00114
C37   1    0.328770    0.379812    0.841400    11.00000    0.02098    0.03275 =
         0.03489    0.01617    0.00281    0.00865
C38   1    0.269831    0.358985    0.799249    11.00000    0.02438    0.02798 =
         0.04156    0.00236   -0.00411    0.00962
AFIX  43
H38   2    0.284664    0.336495    0.768615    11.00000   -1.20000
AFIX   0
C39   1    0.191477    0.371493    0.802994    11.00000    0.01991    0.03334 =
         0.06199    0.01402   -0.00437    0.00472
AFIX  43
H39   2    0.153063    0.358867    0.774123    11.00000   -1.20000
AFIX   0
C40   1    0.164112    0.402664    0.848178    11.00000    0.01248    0.02709 =
         0.06467    0.01267   -0.00084    0.00019
C41   1    0.084661    0.418541    0.849776    11.00000    0.01875    0.03242 =
         0.08486    0.01234   -0.00017    0.00615
AFIX  43
H41   2    0.048564    0.408567    0.820278    11.00000   -1.20000
AFIX   0
C42   1    0.058463    0.448004    0.892911    11.00000    0.02798    0.01981 =
         0.09899    0.00400    0.00626    0.00717
AFIX  43
H42   2    0.006066    0.461083    0.893224    11.00000   -1.20000
AFIX   0
C43   1    0.109083    0.459015    0.936938    11.00000    0.01899    0.02808 =
         0.08466    0.00161    0.01808    0.00400
AFIX  43
H43   2    0.089183    0.477145    0.967121    11.00000   -1.20000
AFIX   0
C44   1    0.187662    0.443728    0.936817    11.00000    0.02215    0.02605 =
         0.07057   -0.00077    0.01348    0.00620
AFIX  43
H44   2    0.222335    0.451984    0.966594    11.00000   -1.20000
AFIX   0
C45   1    0.215641    0.415354    0.891175    11.00000    0.01743    0.01463 =
         0.05974    0.01128    0.00670    0.00336
C46   1    0.300887    0.402550    0.889731    11.00000    0.02302    0.02667 =
         0.03975    0.00169    0.00228    0.01242
C47   1    0.353946    0.411965    0.930915    11.00000    0.02417    0.03403 =
         0.02986    0.00244    0.01032    0.01457
AFIX  43
H47   2    0.331087    0.421146    0.961418    11.00000   -1.20000
AFIX   0
C48   1    0.490858    0.412078    0.972239    11.00000    0.01966    0.03419 =
         0.03069    0.00957    0.00541    0.00754
C49   1    0.460554    0.407548    1.017067    11.00000    0.02761    0.04250 =
         0.02919    0.00404    0.00964    0.01363
AFIX  43
H49   2    0.402384    0.405679    1.021488    11.00000   -1.20000
AFIX   0
C50   1    0.516956    0.405761    1.055827    11.00000    0.03347    0.04622 =
         0.02106   -0.00199    0.00504    0.00756
AFIX  43
H50   2    0.497366    0.402889    1.086638    11.00000   -1.20000
AFIX   0
C51   1    0.598991    0.408191    1.048435    11.00000    0.03512    0.03455 =
         0.02081    0.00027    0.00198    0.00735
C52   1    0.632170    0.415701    1.004066    11.00000    0.02461    0.04161 =
         0.01996    0.00073    0.00101    0.01259
AFIX  43
H52   2    0.690805    0.418512    1.000527    11.00000   -1.20000
AFIX   0
C53   1    0.578296    0.418947    0.965596    11.00000    0.02303    0.02665 =
         0.01546   -0.00397    0.00043    0.00701
C54   1    0.615489    0.433792    0.920727    11.00000    0.02512    0.01522 =
         0.02010    0.00164    0.00388    0.00984
C55   1    0.509113    0.212543    0.814121    11.00000    0.01503    0.02622 =
         0.02220   -0.00273   -0.00178    0.00853
C56   1    0.488673    0.179975    0.856957    11.00000    0.01619    0.02429 =
         0.02349   -0.00315   -0.00175   -0.00337
C57   1    0.445652    0.216225    0.892475    11.00000    0.02961    0.02413 =
         0.03033   -0.00194    0.00471    0.00495
AFIX  43
H57   2    0.432740    0.258552    0.889603    11.00000   -1.20000
AFIX   0
C58   1    0.423120    0.188046    0.931371    11.00000    0.02629    0.04465 =
         0.02888    0.00184    0.00686    0.00894
C59   1    0.437905    0.125075    0.935275    11.00000    0.04455    0.05436 =
         0.04112    0.02081    0.02022    0.01682
AFIX  43
H59   2    0.420088    0.106183    0.962026    11.00000   -1.20000
AFIX   0
C60   1    0.478999    0.089746    0.899765    11.00000    0.04636    0.04851 =
         0.04510    0.01454    0.01889    0.01717
AFIX  43
H60   2    0.489841    0.046292    0.901595    11.00000   -1.20000
AFIX   0
C61   1    0.503851    0.119419    0.861543    11.00000    0.01729    0.03580 =
         0.03188    0.00090    0.00362    0.00714
C62   1    0.593078    0.036296    0.830610    11.00000    0.02454    0.01452 =
         0.03135    0.00522    0.00012   -0.00214
AFIX  43
H62   2    0.592170    0.022955    0.860654    11.00000   -1.20000
AFIX   0
C63   1    0.638064    0.004816    0.794673    11.00000    0.02518    0.01635 =
         0.03311    0.00187   -0.00108    0.00023
C64   1    0.640147    0.021870    0.748199    11.00000    0.01847    0.01685 =
         0.03330   -0.00030   -0.00743   -0.00019
C65   1    0.680478   -0.015332    0.711109    11.00000    0.02955    0.01777 =
         0.02379    0.00212   -0.00575    0.00091
AFIX  43
H65   2    0.678605   -0.006946    0.679473    11.00000   -1.20000
AFIX   0
C66   1    0.721359   -0.062367    0.720236    11.00000    0.04019    0.02095 =
         0.03102   -0.00293    0.00023    0.01349
AFIX  43
H66   2    0.746354   -0.087146    0.694409    11.00000   -1.20000
AFIX   0
C67   1    0.728320   -0.075981    0.766050    11.00000    0.04029    0.01673 =
         0.03480    0.00188   -0.00524    0.00578
C68   1    0.779277   -0.121355    0.775964    11.00000    0.04641    0.02206 =
         0.05107    0.00009   -0.00973    0.01248
AFIX  43
H68   2    0.807241   -0.143842    0.750620    11.00000   -1.20000
AFIX   0
C69   1    0.787580   -0.132192    0.821498    11.00000    0.04858    0.03334 =
         0.05459    0.00817   -0.01165    0.02391
AFIX  43
H69   2    0.823256   -0.160331    0.828479    11.00000   -1.20000
AFIX   0
C70   1    0.742657   -0.101177    0.857925    11.00000    0.06308    0.03395 =
         0.04940    0.00389   -0.00752    0.02084
AFIX  43
H70   2    0.746420   -0.110556    0.889195    11.00000   -1.20000
AFIX   0
C71   1    0.694545   -0.058682    0.849988    11.00000    0.04911    0.02759 =
         0.03172   -0.00304   -0.00967    0.01103
AFIX  43
H71   2    0.665720   -0.038270    0.875745    11.00000   -1.20000
AFIX   0
C72   1    0.686207   -0.043995    0.804340    11.00000    0.03956    0.01692 =
         0.03314   -0.00017   -0.00272    0.00631
C73   1    0.719350    0.208903    0.863694    11.00000    0.01144    0.01773 =
         0.02265    0.00403   -0.00239   -0.00055
C74   1    0.724914    0.175248    0.906212    11.00000    0.02187    0.02280 =
         0.02710    0.00687   -0.00068   -0.00111
C75   1    0.683193    0.197562    0.946519    11.00000    0.01909    0.04402 =
         0.03475    0.01448    0.00535    0.00415
AFIX  43
H75   2    0.652198    0.231896    0.947013    11.00000   -1.20000
AFIX   0
C76   1    0.687971    0.168650    0.985618    11.00000    0.04265    0.05309 =
         0.03309    0.01578    0.01192    0.01145
C77   1    0.733038    0.118284    0.986159    11.00000    0.04624    0.05155 =
         0.03801    0.02915    0.01055    0.00911
AFIX  43
H77   2    0.736087    0.099913    1.013966    11.00000   -1.20000
AFIX   0
C78   1    0.773537    0.095247    0.945401    11.00000    0.03522    0.04028 =
         0.04222    0.02160    0.00503    0.00939
AFIX  43
H78   2    0.802146    0.059268    0.944359    11.00000   -1.20000
AFIX   0
C79   1    0.771495    0.125228    0.906869    11.00000    0.03162    0.02245 =
         0.02891    0.00615    0.00175    0.00159
C80   1    0.874635    0.068212    0.862604    11.00000    0.02186    0.02559 =
         0.04638    0.01401   -0.00458    0.00446
AFIX  43
H80   2    0.889188    0.053326    0.890549    11.00000   -1.20000
AFIX   0
C81   1    0.915626    0.050440    0.820565    11.00000    0.02973    0.02033 =
         0.04447    0.00675   -0.00778    0.01070
C82   1    0.981270    0.011550    0.822548    11.00000    0.02762    0.03679 =
         0.05523    0.01205   -0.00881    0.01583
C83   1    1.000857   -0.013799    0.861550    11.00000    0.04987    0.04018 =
         0.06281    0.01949   -0.00472    0.02669
AFIX  43
H83   2    0.970189   -0.006527    0.889350    11.00000   -1.20000
AFIX   0
C84   1    1.063523   -0.049454    0.861756    11.00000    0.06469    0.04815 =
         0.08151    0.01966   -0.00736    0.03770
AFIX  43
H84   2    1.076089   -0.065483    0.889525    11.00000   -1.20000
AFIX   0
C85   1    1.108509   -0.061797    0.820519    11.00000    0.04514    0.04451 =
         0.08571    0.00846   -0.00838    0.02770
AFIX  43
H85   2    1.152253   -0.085585    0.820515    11.00000   -1.20000
AFIX   0
C86   1    1.089608   -0.040089    0.781635    11.00000    0.03034    0.03538 =
         0.07535   -0.00294   -0.01371    0.01791
AFIX  43
H86   2    1.120046   -0.048803    0.753870    11.00000   -1.20000
AFIX   0
C87   1    1.024579   -0.003969    0.780668    11.00000    0.02834    0.02043 =
         0.05640   -0.00691   -0.00973    0.00873
C88   1    1.001391    0.014430    0.738385    11.00000    0.02139    0.01820 =
         0.05618   -0.00046   -0.00059    0.00420
AFIX  43
H88   2    1.030874    0.003186    0.710536    11.00000   -1.20000
AFIX   0
C89   1    0.939090    0.047438    0.735108    11.00000    0.03459    0.01643 =
         0.03629   -0.00973   -0.01016    0.01027
AFIX  43
H89   2    0.923183    0.056242    0.704936    11.00000   -1.20000
AFIX   0
C90   1    0.896917    0.069209    0.777634    11.00000    0.02691    0.00854 =
         0.03505   -0.00401   -0.01191    0.00640
C91   1    0.852941    0.370089    0.849619    11.00000    0.00505    0.02101 =
         0.02331   -0.00328   -0.00078    0.00508
C92   1    0.878666    0.336806    0.888485    11.00000    0.01436    0.01496 =
         0.01693   -0.00543   -0.00488   -0.00030
C93   1    0.856206    0.361274    0.935111    11.00000    0.01633    0.02498 =
         0.01796   -0.00294   -0.00254    0.00915
AFIX  43
H93   2    0.828957    0.398551    0.941228    11.00000   -1.20000
AFIX   0
C94   1    0.873241    0.331785    0.972389    11.00000    0.01685    0.03315 =
         0.01611   -0.00105   -0.00066    0.00750
C95   1    0.917835    0.281059    0.965230    11.00000    0.02450    0.02448 =
         0.01783    0.00102   -0.00201    0.00791
AFIX  43
H95   2    0.932424    0.262906    0.991571    11.00000   -1.20000
AFIX   0
C96   1    0.941110    0.256881    0.919165    11.00000    0.02654    0.01969 =
         0.01896   -0.00209    0.00027    0.00793
AFIX  43
H96   2    0.971150    0.221389    0.914140    11.00000   -1.20000
AFIX   0
C97   1    0.921647    0.283237    0.879737    11.00000    0.01563    0.02127 =
         0.01814    0.00154    0.00199    0.00243
C98   1    1.017225    0.240930    0.831481    11.00000    0.01180    0.01861 =
         0.02449    0.00000   -0.00288    0.00145
AFIX  43
H98   2    1.051497    0.254046    0.861936    11.00000   -1.20000
AFIX   0
C99   1    1.053576    0.208980    0.789649    11.00000    0.01105    0.01984 =
         0.02837   -0.00209   -0.00030    0.00306
C100  1    1.128076    0.182975    0.798618    11.00000    0.01422    0.01985 =
         0.03175   -0.00606   -0.00260    0.00133
C101  1    1.152259    0.173020    0.843312    11.00000    0.02452    0.03367 =
         0.02600   -0.01268   -0.00365    0.01528
AFIX  43
H101  2    1.120416    0.185058    0.869947    11.00000   -1.20000
AFIX   0
C102  1    1.222438    0.145660    0.850927    11.00000    0.02795    0.05022 =
         0.03622   -0.00758   -0.01066    0.01673
AFIX  43
H102  2    1.238825    0.140681    0.882267    11.00000   -1.20000
AFIX   0
C103  1    1.267256    0.126049    0.810989    11.00000    0.03450    0.03384 =
         0.03781   -0.01503   -0.00834    0.02027
AFIX  43
H103  2    1.314396    0.107038    0.814951    11.00000   -1.20000
AFIX   0
C104  1    1.243062    0.134307    0.766275    11.00000    0.02344    0.03778 =
         0.04236   -0.00434   -0.00131    0.01310
AFIX  43
H104  2    1.273878    0.121086    0.739386    11.00000   -1.20000
AFIX   0
C105  1    1.173956    0.161796    0.759590    11.00000    0.02061    0.02937 =
         0.02966   -0.00274    0.00352    0.01019
C106  1    1.146587    0.166949    0.712442    11.00000    0.02730    0.03963 =
         0.02865   -0.00718    0.00262    0.01704
AFIX  43
H106  2    1.179538    0.155745    0.686197    11.00000   -1.20000
AFIX   0
C107  1    1.075489    0.187197    0.703870    11.00000    0.03476    0.04965 =
         0.02609   -0.00464   -0.00084    0.02218
AFIX  43
H107  2    1.058706    0.189114    0.671753    11.00000   -1.20000
AFIX   0
C108  1    1.025625    0.205593    0.741949    11.00000    0.02248    0.01867 =
         0.02767   -0.00248   -0.00162    0.00592
C109  1    0.914476    0.347524    0.711660    11.00000    0.12583
AFIX 137
H10A  2    0.902015    0.385447    0.698864    10.50000   -1.50000
H10B  2    0.955171    0.327451    0.692224    10.50000   -1.50000
H10C  2    0.939237    0.366495    0.745809    10.50000   -1.50000
AFIX   0
C110  1    0.931799    0.583761    0.931303    11.00000    0.02066    0.06269 =
         0.05537   -0.03056   -0.00983    0.01578
AFIX 137
H11A  2    0.953474    0.558951    0.902454    11.00000   -1.50000
H11B  2    0.951836    0.571228    0.960335    11.00000   -1.50000
H11C  2    0.952727    0.634734    0.935466    11.00000   -1.50000
AFIX   0
C112  1    0.814997    0.645604    0.724278    11.00000    0.02299    0.02456 =
         0.02902    0.00222   -0.00743    0.00579
C113  1    0.864643    0.710877    0.759928    11.00000    0.04752    0.02970 =
         0.02959    0.00145   -0.01144    0.00396
AFIX  43
H113  2    0.865833    0.713206    0.793883    11.00000   -1.20000
AFIX   0
C114  1    0.908071    0.766913    0.745185    11.00000    0.04775    0.02607 =
         0.03589   -0.00131   -0.00838    0.00480
AFIX  43
H114  2    0.941466    0.807332    0.768706    11.00000   -1.20000
AFIX   0
C115  1    0.904480    0.766286    0.694172    11.00000    0.02945    0.02322 =
         0.03863    0.00785   -0.00911    0.00584
C116  1    0.947767    0.826663    0.680044    11.00000    0.04922    0.02189 =
         0.05056    0.00675   -0.00428    0.00302
AFIX  43
H116  2    0.980732    0.866332    0.704331    11.00000   -1.20000
AFIX   0
C117  1    0.943745    0.829769    0.632958    11.00000    0.05497    0.04108 =
         0.05587    0.02185   -0.00298   -0.00696
AFIX  43
H117  2    0.971759    0.871601    0.624233    11.00000   -1.20000
AFIX   0
C118  1    0.897520    0.770212    0.597121    11.00000    0.05137    0.04663 =
         0.04879    0.01824   -0.00838   -0.00464
AFIX  43
H118  2    0.894932    0.771110    0.563682    11.00000   -1.20000
AFIX   0
C119  1    0.855697    0.710174    0.610416    11.00000    0.05039    0.04214 =
         0.04021    0.01201   -0.01210   -0.00771
AFIX  43
H119  2    0.825050    0.670443    0.585386    11.00000   -1.20000
AFIX   0
C120  1    0.856142    0.704917    0.658348    11.00000    0.02872    0.02319 =
         0.03979    0.00611   -0.00869    0.00621
C121  1    0.811501    0.644000    0.674575    11.00000    0.03468    0.01904 =
         0.03370    0.00550   -0.01226    0.00271
C122  1    0.772035    0.581682    0.637625    11.00000    0.03570    0.02280 =
         0.03019    0.00640   -0.00423    0.00432
AFIX  43
H122  2    0.779020    0.583802    0.604802    11.00000   -1.20000
AFIX   0
C123  1    0.693962    0.468182    0.599153    11.00000    0.03063    0.02471 =
         0.02411    0.00339   -0.00127    0.00673
C124  1    0.705241    0.402175    0.593141    11.00000    0.03665    0.01972 =
         0.02543    0.00565   -0.00047    0.00131
C125  1    0.671145    0.348190    0.549989    11.00000    0.04662    0.03028 =
         0.02229    0.00461    0.00233    0.01064
AFIX  43
H125  2    0.681312    0.302940    0.545550    11.00000   -1.20000
AFIX   0
C126  1    0.622247    0.363444    0.514248    11.00000    0.05803    0.03267 =
         0.02160    0.00250   -0.00451    0.01211
C127  1    0.609834    0.429967    0.520555    11.00000    0.05996    0.04004 =
         0.02068    0.00421   -0.00767    0.01676
AFIX  43
H127  2    0.575369    0.439621    0.496387    11.00000   -1.20000
AFIX   0
C128  1    0.647156    0.482296    0.561676    11.00000    0.03936    0.02900 =
         0.02542    0.00580   -0.00011    0.01043
AFIX  43
H128  2    0.641135    0.528616    0.564718    11.00000   -1.20000
AFIX   0
C129  1    0.965526    0.520707    0.625725    10.25000    0.13913
AFIX 137
H12A  2    0.990216    0.480969    0.614007    10.25000   -1.50000
H12B  2    0.903132    0.503500    0.623087    10.25000   -1.50000
H12C  2    0.987516    0.543701    0.659959    10.25000   -1.50000
AFIX   0
C130  1    0.749111    0.377157    0.631922    11.00000    0.02624    0.01604 =
         0.02072   -0.00311   -0.00139    0.00285
C131  1    0.584582    0.133830    0.577721    11.00000    0.01729    0.03733 =
         0.01838   -0.00024    0.00037    0.01434
C132  1    0.512929    0.101727    0.535921    11.00000    0.02764    0.02210 =
         0.01928   -0.00756   -0.00781    0.01406
C133  1    0.525743    0.124811    0.494271    11.00000    0.02307    0.02849 =
         0.02229   -0.00641   -0.00591    0.01259
AFIX  43
H133  2    0.575424    0.160404    0.492792    11.00000   -1.20000
AFIX   0
C134  1    0.463479    0.094459    0.453818    11.00000    0.03243    0.04073 =
         0.01719   -0.00343   -0.00517    0.00988
C135  1    0.390639    0.041790    0.455165    11.00000    0.02874    0.03263 =
         0.02864   -0.00696   -0.01232    0.00808
AFIX  43
H135  2    0.349490    0.021606    0.427377    11.00000   -1.20000
AFIX   0
C136  1    0.379209    0.019583    0.496970    11.00000    0.02911    0.03483 =
         0.02585   -0.00920   -0.00680    0.00690
AFIX  43
H136  2    0.329801   -0.016499    0.498077    11.00000   -1.20000
AFIX   0
C137  1    0.439454    0.049289    0.538461    11.00000    0.02222    0.03248 =
         0.02475   -0.00656   -0.00752    0.01255
C138  1    0.364700   -0.023918    0.588686    11.00000    0.02178    0.02609 =
         0.03111   -0.00904   -0.00846    0.00579
AFIX  43
H138  2    0.326187   -0.053203    0.561361    11.00000   -1.20000
AFIX   0
C139  1    0.351460   -0.036768    0.635064    11.00000    0.02556    0.03230 =
         0.03785    0.00125   -0.00318    0.00763
C140  1    0.401285    0.012224    0.678267    11.00000    0.02511    0.01702 =
         0.03596    0.00613   -0.00307    0.01005
C141  1    0.374772    0.005511    0.724935    11.00000    0.03052    0.02690 =
         0.03358    0.00096    0.00428    0.01253
AFIX  43
H141  2    0.404284    0.038613    0.753913    11.00000   -1.20000
AFIX   0
C142  1    0.308043   -0.047680    0.727788    11.00000    0.03256    0.03944 =
         0.05186    0.00910    0.01361    0.01441
AFIX  43
H142  2    0.290965   -0.049550    0.759256    11.00000   -1.20000
AFIX   0
C143  1    0.261865   -0.100714    0.687288    11.00000    0.02036    0.02968 =
         0.06558    0.00815    0.00559    0.01712
C144  1    0.196383   -0.158340    0.693353    11.00000    0.02449    0.04793 =
         0.07986    0.02303    0.00675    0.00957
AFIX  43
H144  2    0.182442   -0.161883    0.725098    11.00000   -1.20000
AFIX   0
C145  1    0.153690   -0.208665    0.652786    11.00000    0.03252    0.04076 =
         0.10005    0.02714   -0.00364   -0.00272
AFIX  43
H145  2    0.108611   -0.246548    0.656481    11.00000   -1.20000
AFIX   0
C146  1    0.175159   -0.205173    0.606641    11.00000    0.04909    0.03771 =
         0.07920    0.00397   -0.01767   -0.00502
AFIX  43
H146  2    0.145573   -0.241151    0.578991    11.00000   -1.20000
AFIX   0
C147  1    0.238239   -0.150755    0.600333    11.00000    0.04906    0.03458 =
         0.06060    0.00698   -0.01618   -0.00034
AFIX  43
H147  2    0.251953   -0.149483    0.568192    11.00000   -1.20000
AFIX   0
C148  1    0.283665   -0.096378    0.640056    11.00000    0.03044    0.02328 =
         0.05507    0.00416   -0.00647    0.00891
C149  1    0.624535    0.690759    0.602674    11.00000    0.06381    0.04504 =
         0.05396    0.01430    0.02607    0.02555
C151  1    0.662933    0.761324    0.636011    11.00000    0.05136    0.06285 =
         0.04280    0.00481    0.01163    0.02159
AFIX 137
H15A  2    0.722032    0.778716    0.629312    11.00000   -1.50000
H15B  2    0.662320    0.757894    0.669976    11.00000   -1.50000
H15C  2    0.629825    0.793997    0.630775    11.00000   -1.50000
AFIX   0
C154  1    0.860425    0.790968    0.906897    10.50000    0.10185
AFIX 137
H15M  2    0.907574    0.829636    0.925855    10.50000   -1.50000
H15N  2    0.813964    0.781369    0.927399    10.50000   -1.50000
H15O  2    0.839451    0.804244    0.878420    10.50000   -1.50000
AFIX   0
C155  1    0.836532    0.712704    1.028118    11.00000    0.04092    0.05120 =
         0.05692   -0.01970   -0.03015    0.01438
AFIX 137
H15J  2    0.880755    0.739093    1.012040    11.00000   -1.50000
H15K  2    0.863607    0.695805    1.052872    11.00000   -1.50000
H15L  2    0.802061    0.743522    1.043810    11.00000   -1.50000
REM #####
REM #####
AFIX   0
HKLF 4


REM  LK15_1_0m_a.res in P-1
REM wR2 = 0.1788, GooF = S = 1.052, Restrained GooF = 1.005 for all data
REM R1 = 0.0631 for 25380 Fo > 4sig(Fo) and 0.0878 for all 34234 data
REM 2079 parameters refined using 3396 restraints

END

WGHT      0.0971     81.3447

REM Highest difference peak  3.017,  deepest hole -1.466,  1-sigma level  0.234
Q1    1   0.5001  0.4330  0.7899  11.00000  0.05    3.02
Q2    1   0.6399  0.4493  0.7345  11.00000  0.05    2.88
Q3    1   0.6150  0.2013  0.6877  11.00000  0.05    2.88
Q4    1   0.6951  0.3025  0.7576  11.00000  0.05    2.71
Q5    1   0.5930  0.3816  0.9303  11.00000  0.05    2.63
Q6    1   0.7177  0.4510  0.8706  11.00000  0.05    2.60
Q7    1   0.9787  0.5322  0.7862  11.00000  0.05    2.59
Q8    1   0.4942  0.3387  0.8098  11.00000  0.05    2.58
Q9    1   0.9180  0.5497  0.7805  11.00000  0.05    2.56
Q10   1   0.6152  0.1061  0.7072  11.00000  0.05    2.54
Q11   1   0.7403  0.2620  0.6232  11.00000  0.05    2.39
Q12   1   0.6636  0.3459  0.6108  11.00000  0.05    2.37
Q13   1   0.7939  0.2556  0.6096  11.00000  0.05    2.35
Q14   1   0.8648  0.1103  0.4897  11.00000  0.05    2.32
Q15   1   0.9797  0.3309  0.6896  11.00000  0.05    2.29
Q16   1   0.9927  0.3780  0.7081  11.00000  0.05    2.27
Q17   1   0.5634  0.4253  0.7799  11.00000  0.05    2.25
Q18   1   0.8589  0.2506  0.7403  11.00000  0.05    2.24
Q19   1   0.7962  0.2289  0.5993  11.00000  0.05    2.23
Q20   1   0.4633  0.3798  0.6626  11.00000  0.05    2.23
Q21   1   0.7940  0.1678  0.7780  11.00000  0.05    2.22
Q22   1   0.5234  0.1582  0.5685  11.00000  0.05    2.16
Q23   1   0.5533  0.1159  0.7200  11.00000  0.05    2.16
Q24   1   0.7953  0.3437  0.8765  11.00000  0.05    2.15
Q25   1   0.7774  0.5381  0.8377  11.00000  0.05    2.13
Q26   1   1.0398  0.5543  0.8033  11.00000  0.05    2.00
Q27   1   0.6486  0.1517  0.8336  11.00000  0.05    1.97
Q28   1   0.7763  0.3731  0.7387  11.00000  0.05    1.88
Q29   1   0.6715  0.5721  0.8377  11.00000  0.05    1.87
Q30   1   0.5608  0.3419  1.1135  11.00000  0.05    1.86
Q31   1   0.7325  0.1694  0.6432  11.00000  0.05    1.83
Q32   1   0.7579  0.4402  0.8605  11.00000  0.05    1.73
Q33   1   0.7858  0.1169  0.6489  11.00000  0.05    1.71
Q34   1   0.8547  0.2196  0.7304  11.00000  0.05    1.70
Q35   1   0.5343  0.8487  0.8963  11.00000  0.05    1.67
Q36   1   0.4195  0.7913  0.8502  11.00000  0.05    1.66
Q37   1   0.7112  0.5319  0.7042  11.00000  0.05    1.66
Q38   1   0.8196  0.0662  0.6519  11.00000  0.05    1.64
Q39   1   0.6134  0.4958  0.5900  11.00000  0.05    1.63
Q40   1   0.8008  0.2649  0.7577  11.00000  0.05    1.63
;
_shelx_res_checksum   12429

_shelx_hkl_file
;
  -2   0   0  271084   12209                                                      244306   22.64    0.00  1.0000
  -2   0   0  230444   12069                                                      205809   22.64    0.00  1.0000
  -2   0   0  236716   12159                                                      211739   22.64    0.00  1.0000
  -2   0   0  250154   12249                                                      224458   22.64    0.00  1.0000
  -2   0   0  234686   12129                                                      209819   22.64    0.00  1.0000
  -2   0   0  261293   12229                                                      235016   22.64    0.00  1.0000
   2   0   0  233036   12129                                                      208259   22.64    0.00  1.0000
   2   0   0  237139   12079                                                      212139   22.64    0.00  1.0000
   2   0   0  262031   12099                                                      235716   22.64    0.00  1.0000
  -3   0   0   24315    1650                                                       21348    8.43    0.00  1.0000
  -3   0   0   23877    1510                                                       20938    8.43    0.00  1.0000
  -3   0   0   29983    1630                                                       26677    8.43    0.00  1.0000
  -3   0   0   23803    1420                                                       20868    8.43    0.00  1.0000
  -3   0   0   24422    1440                                                       21448    8.43    0.00  1.0000
  -3   0   0   25083    1560                                                       22068    8.43    0.00  1.0000
  -3   0   0   25520    1630                                                       22478    8.43    0.00  1.0000
   3   0   0   26574    1590                                                       23468    8.43    0.00  1.0000
   3   0   0   25520    1440                                                       22478    8.43    0.00  1.0000
   3   0   0   24166    1730                                                       21208    8.43    0.00  1.0000
   3   0   0   28985    1490                                                       25737    8.43    0.00  1.0000
   3   0   0   24016    1640                                                       21068    8.43    0.00  1.0000
   3   0   0   21631    1480                                                       18838    8.43    0.00  1.0000
  -4   0   0   53346    3620                                                       59244   10.72    0.00  1.0000
  -4   0   0   58771    3860                                                       64954   10.72    0.00  1.0000
  -4   0   0   57402    3940                                                       63514   10.72    0.00  1.0000
  -4   0   0   57192    3810                                                       63294   10.72    0.00  1.0000
  -4   0   0   55606    4070                                                       61624   10.72    0.00  1.0000
  -4   0   0   52056    3630                                                       57884   10.72    0.00  1.0000
  -4   0   0   57563    3750                                                       63684   10.72    0.00  1.0000
   4   0   0   46111    3840                                                       51605   10.72    0.00  1.0000
   4   0   0   61397    3680                                                       67713   10.72    0.00  1.0000
   4   0   0   50198    3820                                                       55924   10.72    0.00  1.0000
   4   0   0   60502    3820                                                       66773   10.72    0.00  1.0000
  -5   0   0    3909     680                                                        4340    2.88    0.00  1.0000
  -5   0   0    3341     620                                                        3740    2.88    0.00  1.0000
  -5   0   0    2644     580                                                        3000    2.88    0.00  1.0000
  -5   0   0    5079     890                                                        5569    2.88    0.00  1.0000
  -5   0   0    4755     890                                                        5229    2.88    0.00  1.0000
  -5   0   0    2719     670                                                        3080    2.88    0.00  1.0000
  -5   0   0    1242    1300                                                        1490    2.88    0.00  1.0000
  -5   0   0    4441     770                                                        4900    2.88    0.00  1.0000
   5   0   0    2437     610                                                        2780    2.88    0.00  1.0000
   5   0   0    3947     620                                                        4380    2.88    0.00  1.0000
   5   0   0    2719     690                                                        3080    2.88    0.00  1.0000
   5   0   0    3294     650                                                        3690    2.88    0.00  1.0000
   5   0   0    4917     900                                                        5399    2.88    0.00  1.0000
   5   0   0    4508     820                                                        4970    2.88    0.00  1.0000
   5   0   0    3900     730                                                        4330    2.88    0.00  1.0000
   5   0   0    2756    1400                                                        3120    2.88    0.00  1.0000
  -6   0   0    1362     410                                                         110   23.30    0.00  1.0000
  -6   0   0    2616     370                                                         640   23.30    0.00  1.0000
  -6   0   0    4895     620                                                        1980   23.30    0.00  1.0000
  -6   0   0    1788     560                                                         260   23.30    0.00  1.0000
  -6   0   0     739     510                                                        -120   23.30    0.00  1.0000
  -6   0   0     904     470                                                          10   23.30    0.00  1.0000
  -6   0   0     739     560                                                        -850   23.30    0.00  1.0000
  -6   0   0     739    1330                                                        -460   23.30    0.00  1.0000
  -6   0   0    3735     440                                                        1260   23.30    0.00  1.0000
   6   0   0    2537     490                                                         600   23.30    0.00  1.0000
   6   0   0    2291     350                                                         480   23.30    0.00  1.0000
   6   0   0     739     470                                                        -110   23.30    0.00  1.0000
   6   0   0    1737     370                                                         240   23.30    0.00  1.0000
   6   0   0    2616    1530                                                         640   23.30    0.00  1.0000
   6   0   0    1886     550                                                         300   23.30    0.00  1.0000
   6   0   0    1762     590                                                         250   23.30    0.00  1.0000
   6   0   0    3444     540                                                        1090   23.30    0.00  1.0000
  -7   0   0    1574     860                                                        3720   18.54    0.00  1.0000
  -7   0   0    1407     620                                                        3460   18.54    0.00  1.0000
  -7   0   0    1587     630                                                        3740   18.54    0.00  1.0000
  -7   0   0     877    1650                                                        2590   18.54    0.00  1.0000
  -7   0   0    2237     850                                                        4710   18.54    0.00  1.0000
  -7   0   0    1931    1020                                                        4260   18.54    0.00  1.0000
  -7   0   0    2341     840                                                        4860   18.54    0.00  1.0000
  -7   0   0     680     790                                                        2240   18.54    0.00  1.0000
  -7   0   0    1679     790                                                        3880   18.54    0.00  1.0000
   7   0   0    2514    2020                                                        5109   18.54    0.00  1.0000
   7   0   0    1620     610                                                        3790   18.54    0.00  1.0000
   7   0   0    1613     850                                                        3780   18.54    0.00  1.0000
   7   0   0    1414     670                                                        3470   18.54    0.00  1.0000
   7   0   0    1018     800                                                        2830   18.54    0.00  1.0000
   7   0   0     803     790                                                        2460   18.54    0.00  1.0000
   7   0   0    3083     860                                                        5909   18.54    0.00  1.0000
   7   0   0    1837     890                                                        4120   18.54    0.00  1.0000
   7   0   0    1613     850                                                        3780   18.54    0.00  1.0000
  -8   0   0    1626     560                                                        1360    2.97    0.00  1.0000
  -8   0   0    1833     690                                                        1550    2.97    0.00  1.0000
  -8   0   0    1329     780                                                        1090    2.97    0.00  1.0000
  -8   0   0     479     550                                                         340    2.97    0.00  1.0000
  -8   0   0      12     750                                                        -560    2.97    0.00  1.0000
  -8   0   0      12     800                                                         -20    2.97    0.00  1.0000
  -8   0   0     894     530                                                         700    2.97    0.00  1.0000
  -8   0   0    1582     790                                                        1320    2.97    0.00  1.0000
  -8   0   0      12    2020                                                       -3970    2.97    0.00  1.0000
   8   0   0     735     670                                                         560    2.97    0.00  1.0000
   8   0   0      12     680                                                        -170    2.97    0.00  1.0000
   8   0   0    1833     770                                                        1550    2.97    0.00  1.0000
   8   0   0     677     840                                                         510    2.97    0.00  1.0000
   8   0   0     596     520                                                         440    2.97    0.00  1.0000
   8   0   0      12     820                                                        -420    2.97    0.00  1.0000
   8   0   0      12    1910                                                       -3520    2.97    0.00  1.0000
   8   0   0    2050    1040                                                        1750    2.97    0.00  1.0000
  -9   0   0    4213    1250                                                        3670    3.72    0.00  1.0000
  -9   0   0    6836    1260                                                        6139    3.72    0.00  1.0000
  -9   0   0    7805    1220                                                        7059    3.72    0.00  1.0000
  -9   0   0    6878    1000                                                        6179    3.72    0.00  1.0000
  -9   0   0    7258     880                                                        6539    3.72    0.00  1.0000
  -9   0   0    3805    1240                                                        3290    3.72    0.00  1.0000
  -9   0   0    5397     890                                                        4780    3.72    0.00  1.0000
   9   0   0    7416    1250                                                        6689    3.72    0.00  1.0000
   9   0   0    6011    1230                                                        5359    3.72    0.00  1.0000
   9   0   0    6646    1200                                                        5959    3.72    0.00  1.0000
   9   0   0    5969    1000                                                        5319    3.72    0.00  1.0000
   9   0   0      19    2520                                                        -690    3.72    0.00  1.0000
   9   0   0    6963    1340                                                        6259    3.72    0.00  1.0000
   9   0   0    6170     810                                                        5509    3.72    0.00  1.0000
 -10   0   0   22686    1830                                                       21488    3.47    0.00  1.0000
 -10   0   0   22645    2850                                                       21448    3.47    0.00  1.0000
 -10   0   0   16735    2890                                                       15708    3.47    0.00  1.0000
 -10   0   0   17973    2270                                                       16908    3.47    0.00  1.0000
 -10   0   0   18602    1930                                                       17518    3.47    0.00  1.0000
  10   0   0   22717    4590                                                       21518    3.47    0.00  1.0000
  10   0   0   20290    2870                                                       19158    3.47    0.00  1.0000
  10   0   0   18550    1810                                                       17468    3.47    0.00  1.0000
  10   0   0   18880    2320                                                       17788    3.47    0.00  1.0000
  10   0   0   21576    1910                                                       20408    3.47    0.00  1.0000
  10   0   0   18540    2610                                                       17458    3.47    0.00  1.0000
  10   0   0   18777    2260                                                       17688    3.47    0.00  1.0000
 -11   0   0    2534     940                                                        2560   -0.22    0.00  1.0000
 -11   0   0    3330     960                                                        3360   -0.22    0.00  1.0000
 -11   0   0    1579    1370                                                        1600   -0.22    0.00  1.0000
 -11   0   0    4555    1670                                                        4590   -0.22    0.00  1.0000
 -11   0   0     479    1000                                                         490   -0.22    0.00  1.0000
  11   0   0    2723     910                                                        2750   -0.22    0.00  1.0000
  11   0   0    3908    1430                                                        3940   -0.22    0.00  1.0000
  11   0   0    3121    1210                                                        3150   -0.22    0.00  1.0000
  11   0   0    2176    3360                                                        2200   -0.22    0.00  1.0000
  11   0   0    2613     990                                                        2640   -0.22    0.00  1.0000
  11   0   0    1172    2360                                                        1190   -0.22    0.00  1.0000
  11   0   0    5391    1290                                                        5429   -0.22    0.00  1.0000
 -12   0   0  105045    7699                                                      102340   -3.61    0.00  1.0000
 -12   0   0  117470    7919                                                      114609   -3.61    0.00  1.0000
 -12   0   0  104660    6709                                                      101960   -3.61    0.00  1.0000
 -12   0   0  108711    7249                                                      105959   -3.61    0.00  1.0000
  12   0   0  114706    7299                                                      111879   -3.61    0.00  1.0000
  12   0   0  103434    6479                                                      100750   -3.61    0.00  1.0000
  12   0   0  122328    6929                                                      119408   -3.61    0.00  1.0000
  12   0   0  118158    7879                                                      115288   -3.61    0.00  1.0000
 -13   0   0    2336    1720                                                        2420   -0.80    0.00  1.0000
 -13   0   0    2169    1230                                                        2250   -0.80    0.00  1.0000
 -13   0   0       5    1340                                                          10   -0.80    0.00  1.0000
 -13   0   0    2591    1350                                                        2680   -0.80    0.00  1.0000
  13   0   0       1    4110                                                       -2100   -0.80    0.00  1.0000
  13   0   0    1317    1430                                                        1380   -0.80    0.00  1.0000
  13   0   0    2149    1730                                                        2230   -0.80    0.00  1.0000
  13   0   0    1708    1040                                                        1780   -0.80    0.00  1.0000
  13   0   0     102    1030                                                         120   -0.80    0.00  1.0000
 -14   0   0   43762    4200                                                       44606   -1.73    0.00  1.0000
 -14   0   0   44950    4530                                                       45805   -1.73    0.00  1.0000
 -14   0   0   44099    5139                                                       44946   -1.73    0.00  1.0000
 -14   0   0   41504    5049                                                       42326   -1.73    0.00  1.0000
  14   0   0   68012   11309                                                       69063   -1.73    0.00  1.0000
  14   0   0   42197    5129                                                       43026   -1.73    0.00  1.0000
  14   0   0   45623    4300                                                       46485   -1.73    0.00  1.0000
  14   0   0   48180    3810                                                       49065   -1.73    0.00  1.0000
 -15   0   0   14267    2360                                                       14949    2.44    0.00  1.0000
 -15   0   0   13164    2770                                                       13819    2.44    0.00  1.0000
 -15   0   0    9511    2430                                                       10069    2.44    0.00  1.0000
 -15   0   0   12461    2410                                                       13099    2.44    0.00  1.0000
  15   0   0   11330    2370                                                       11939    2.44    0.00  1.0000
  15   0   0   10123    2650                                                       10699    2.44    0.00  1.0000
  15   0   0   19923    6099                                                       20728    2.44    0.00  1.0000
  15   0   0   12929    1900                                                       13579    2.44    0.00  1.0000
 -16   0   0    4966    2150                                                        5119   -0.93    0.00  1.0000
 -16   0   0     283    1970                                                         320   -0.93    0.00  1.0000
 -16   0   0    8954    2060                                                        9159   -0.93    0.00  1.0000
 -16   0   0    5596    1990                                                        5759   -0.93    0.00  1.0000
  16   0   0    7659    3490                                                        7849   -0.93    0.00  1.0000
  16   0   0    7185    6399                                                        7369   -0.93    0.00  1.0000
  16   0   0    5833    2680                                                        5999   -0.93    0.00  1.0000
  16   0   0    4189    1580                                                        4330   -0.93    0.00  1.0000
 -17   0   0    4680    2240                                                        4880    1.25    0.00  1.0000
 -17   0   0    4494    2080                                                        4690    1.25    0.00  1.0000
 -17   0   0     930    2480                                                        1020    1.25    0.00  1.0000
 -17   0   0    3722    2240                                                        3900    1.25    0.00  1.0000
  17   0   0    4455    2220                                                        4650    1.25    0.00  1.0000
  17   0   0       2    2690                                                       -1060    1.25    0.00  1.0000
  17   0   0    6150    7029                                                        6379    1.25    0.00  1.0000
 -18   0   0       6    2250                                                       -4400   -2.15    0.00  1.0000
 -18   0   0     795    2250                                                         940   -2.15    0.00  1.0000
 -18   0   0    1758    2980                                                        1970   -2.15    0.00  1.0000
 -18   0   0    1129    3480                                                        1300   -2.15    0.00  1.0000
  18   0   0       6    7889                                                       -9839   -2.15    0.00  1.0000
  18   0   0       6    3070                                                        -380   -2.15    0.00  1.0000
  18   0   0      15    2530                                                          40   -2.15    0.00  1.0000
 -19   0   0   10538    2950                                                       10919    1.58    0.00  1.0000
 -19   0   0   11747    3490                                                       12149    1.58    0.00  1.0000
 -19   0   0    9821    2860                                                       10189    1.58    0.00  1.0000
  19   0   0   24371    9399                                                       24948    1.58    0.00  1.0000
  19  -1   0   19809    3350                                                       18718    3.40    0.00  1.0000
  19  -1   0   25344    8739                                                       24108    3.40    0.00  1.0000
  19  -1   0   16513    3850                                                       15518    3.40    0.00  1.0000
 -19   1   0   13352    2840                                                       12459    3.40    0.00  1.0000
 -19   1   0   20683    3770                                                       19568    3.40    0.00  1.0000
 -19   1   0   11891    2860                                                       11049    3.40    0.00  1.0000
  18  -1   0   10762    2630                                                       11849   -4.40    0.00  1.0000
  18  -1   0    5047    7689                                                        5799   -4.40    0.00  1.0000
  18  -1   0    7092    3040                                                        7979   -4.40    0.00  1.0000
 -18   1   0    9278    2470                                                       10289   -4.40    0.00  1.0000
 -18   1   0    2748    2380                                                        3310   -4.40    0.00  1.0000
 -18   1   0    6743    2370                                                        7609   -4.40    0.00  1.0000
 -18   1   0    3554    2820                                                        4190   -4.40    0.00  1.0000
  17  -1   0   47962    5749                                                       46445   -3.01    0.00  1.0000
  17  -1   0   32412    7759                                                       31167   -3.01    0.00  1.0000
  17  -1   0   41842    4690                                                       40426   -3.01    0.00  1.0000
  17  -1   0   34695    3930                                                       33407   -3.01    0.00  1.0000
 -17   1   0   42219    4440                                                       40796   -3.01    0.00  1.0000
 -17   1   0   27860    4260                                                       26707   -3.01    0.00  1.0000
 -17   1   0   36905    5289                                                       35576   -3.01    0.00  1.0000
 -17   1   0   34023    5209                                                       32747   -3.01    0.00  1.0000
  16  -1   0    6407    1850                                                        5799   -3.35    0.00  1.0000
  16  -1   0      15    6259                                                       -5049   -3.35    0.00  1.0000
  16  -1   0   11768    2130                                                       10939   -3.35    0.00  1.0000
  16  -1   0    6354    2520                                                        5749   -3.35    0.00  1.0000
 -16   1   0    8700    2070                                                        7989   -3.35    0.00  1.0000
 -16   1   0    7655    2160                                                        6989   -3.35    0.00  1.0000
 -16   1   0   10657    2510                                                        9869   -3.35    0.00  1.0000
 -16   1   0    6091    2040                                                        5499   -3.35    0.00  1.0000
  15  -1   0   44417    5199                                                       44106    0.64    0.00  1.0000
  15  -1   0   35624    7009                                                       35346    0.64    0.00  1.0000
  15  -1   0   40423    4060                                                       40126    0.64    0.00  1.0000
  15  -1   0   44557    4390                                                       44246    0.64    0.00  1.0000
 -15   1   0   44868    4230                                                       44556    0.64    0.00  1.0000
 -15   1   0   44838    5209                                                       44526    0.64    0.00  1.0000
 -15   1   0   50657    4420                                                       50325    0.64    0.00  1.0000
 -15   1   0   44216    4840                                                       43906    0.64    0.00  1.0000
  14  -1   0   47265    3890                                                       47335    0.14    0.00  1.0000
  14  -1   0   46855    4090                                                       46925    0.14    0.00  1.0000
  14  -1   0   56048   10319                                                       56124    0.14    0.00  1.0000
  14  -1   0   45646    5119                                                       45715    0.14    0.00  1.0000
  14  -1   0   44138    3430                                                       44206    0.14    0.00  1.0000
 -14   1   0   33378    6409                                                       33437    0.14    0.00  1.0000
 -14   1   0   42070    3890                                                       42136    0.14    0.00  1.0000
 -14   1   0   41230    3500                                                       41296    0.14    0.00  1.0000
 -14   1   0   44398    4220                                                       44466    0.14    0.00  1.0000
  13  -1   0   58914    5109                                                       57584    2.37    0.00  1.0000
  13  -1   0   52612    4340                                                       51355    2.37    0.00  1.0000
  13  -1   0   49990    3700                                                       48765    2.37    0.00  1.0000
  13  -1   0   70145    9879                                                       68693    2.37    0.00  1.0000
  13  -1   0   54514    4030                                                       53235    2.37    0.00  1.0000
 -13   1   0   58014    4370                                                       56694    2.37    0.00  1.0000
 -13   1   0   50375    4080                                                       49145    2.37    0.00  1.0000
 -13   1   0   51660    5109                                                       50415    2.37    0.00  1.0000
 -13   1   0   47833    4180                                                       46635    2.37    0.00  1.0000
 -13   1   0   59491    5069                                                       58154    2.37    0.00  1.0000
 -13   1   0   49727    3700                                                       48505    2.37    0.00  1.0000
  12  -1   0       1     960                                                        -620   -0.93    0.00  1.0000
  12  -1   0       1    3400                                                       -1750   -0.93    0.00  1.0000
  12  -1   0      71    1000                                                          90   -0.93    0.00  1.0000
  12  -1   0    3326    1430                                                        3450   -0.93    0.00  1.0000
  12  -1   0    1234    1090                                                        1310   -0.93    0.00  1.0000
 -12   1   0       1    1380                                                        -150   -0.93    0.00  1.0000
 -12   1   0       1    1230                                                       -1090   -0.93    0.00  1.0000
 -12   1   0       1    1060                                                       -1750   -0.93    0.00  1.0000
 -12   1   0       1     950                                                        -380   -0.93    0.00  1.0000
 -12   1   0       1    1070                                                        -500   -0.93    0.00  1.0000
  11  -1   0    3916    1180                                                        3780   -0.94    0.00  1.0000
  11  -1   0    3641     920                                                        3510   -0.94    0.00  1.0000
  11  -1   0    3142     970                                                        3020   -0.94    0.00  1.0000
  11  -1   0    1709    1160                                                        1620   -0.94    0.00  1.0000
  11  -1   0       1    3040                                                       -1980   -0.94    0.00  1.0000
  11  -1   0    5044    1130                                                        4890   -0.94    0.00  1.0000
  11  -1   0    4109    1370                                                        3970   -0.94    0.00  1.0000
 -11   1   0    2999    1020                                                        2880   -0.94    0.00  1.0000
 -11   1   0    4770     950                                                        4620   -0.94    0.00  1.0000
 -11   1   0    4750    1450                                                        4600   -0.94    0.00  1.0000
 -11   1   0    4170    1310                                                        4030   -0.94    0.00  1.0000
 -11   1   0    4394    1370                                                        4250   -0.94    0.00  1.0000
 -11   1   0    2754    1040                                                        2640   -0.94    0.00  1.0000
  10  -1   0  110214    7199                                                      109839   -0.49    0.00  1.0000
  10  -1   0   98876    6609                                                       98520   -0.49    0.00  1.0000
  10  -1   0  104445    6589                                                      104080   -0.49    0.00  1.0000
  10  -1   0  100398    6299                                                      100040   -0.49    0.00  1.0000
  10  -1   0  107600    6509                                                      107229   -0.49    0.00  1.0000
  10  -1   0   98204    6819                                                       97850   -0.49    0.00  1.0000
 -10   1   0  115183    7259                                                      114799   -0.49    0.00  1.0000
 -10   1   0  108822    6709                                                      108449   -0.49    0.00  1.0000
 -10   1   0  101921    6559                                                      101560   -0.49    0.00  1.0000
 -10   1   0   99917    6449                                                       99560   -0.49    0.00  1.0000
 -10   1   0  101751    6269                                                      101390   -0.49    0.00  1.0000
 -10   1   0   98134    6729                                                       97780   -0.49    0.00  1.0000
 -10   1   0  104395    7089                                                      104030   -0.49    0.00  1.0000
   9  -1   0    9830    1640                                                       10259   -1.84    0.00  1.0000
   9  -1   0    5993    1430                                                        6329   -1.84    0.00  1.0000
   9  -1   0    5361    1480                                                        5679   -1.84    0.00  1.0000
   9  -1   0    7201    1180                                                        7569   -1.84    0.00  1.0000
   9  -1   0    8734    1320                                                        9139   -1.84    0.00  1.0000
   9  -1   0    7826    1370                                                        8209   -1.84    0.00  1.0000
   9  -1   0   13065    2210                                                       13559   -1.84    0.00  1.0000
  -9   1   0   12437    2130                                                       12919   -1.84    0.00  1.0000
  -9   1   0   10839    1820                                                       11289   -1.84    0.00  1.0000
  -9   1   0    6987    1410                                                        7349   -1.84    0.00  1.0000
  -9   1   0    9996    1560                                                       10429   -1.84    0.00  1.0000
  -9   1   0    8187    2600                                                        8579   -1.84    0.00  1.0000
  -9   1   0    9194    1410                                                        9609   -1.84    0.00  1.0000
  -9   1   0    7309    1200                                                        7679   -1.84    0.00  1.0000
   8  -1   0    7876    1410                                                       10139  -10.35    0.00  1.0000
   8  -1   0    7261    1330                                                        9439  -10.35    0.00  1.0000
   8  -1   0    6153    1410                                                        8169  -10.35    0.00  1.0000
   8  -1   0    9498    2000                                                       11969  -10.35    0.00  1.0000
   8  -1   0    7727    1560                                                        9969  -10.35    0.00  1.0000
   8  -1   0    7586    2840                                                        9809  -10.35    0.00  1.0000
  -8   1   0    6431    1280                                                        8489  -10.35    0.00  1.0000
  -8   1   0    7938    1130                                                       10209  -10.35    0.00  1.0000
  -8   1   0    6353    1380                                                        8399  -10.35    0.00  1.0000
  -8   1   0    7956    1320                                                       10229  -10.35    0.00  1.0000
  -8   1   0    4538    1140                                                        6289  -10.35    0.00  1.0000
  -8   1   0    4964    2070                                                        6789  -10.35    0.00  1.0000
  -8   1   0    7656    1680                                                        9889  -10.35    0.00  1.0000
  -8   1   0    9187    1420                                                       11619  -10.35    0.00  1.0000
   7  -1   0    3311     690                                                        4000   -4.89    0.00  1.0000
   7  -1   0    2417     770                                                        3010   -4.89    0.00  1.0000
   7  -1   0    3129     660                                                        3800   -4.89    0.00  1.0000
   7  -1   0    2659     760                                                        3280   -4.89    0.00  1.0000
   7  -1   0    2641     600                                                        3260   -4.89    0.00  1.0000
   7  -1   0    2238     810                                                        2810   -4.89    0.00  1.0000
   7  -1   0    3539     840                                                        4250   -4.89    0.00  1.0000
   7  -1   0    2569     810                                                        3180   -4.89    0.00  1.0000
   7  -1   0     972    1660                                                        1360   -4.89    0.00  1.0000
  -7   1   0    1245     720                                                        1680   -4.89    0.00  1.0000
  -7   1   0    2336     630                                                        2920   -4.89    0.00  1.0000
  -7   1   0    3767    1750                                                        4500   -4.89    0.00  1.0000
  -7   1   0    2686     830                                                        3310   -4.89    0.00  1.0000
  -7   1   0    2993    1030                                                        3650   -4.89    0.00  1.0000
  -7   1   0    2042     550                                                        2590   -4.89    0.00  1.0000
  -7   1   0    2939     920                                                        3590   -4.89    0.00  1.0000
  -7   1   0    3685     790                                                        4410   -4.89    0.00  1.0000
   6  -1   0    4643    1540                                                        3500    7.70    0.00  1.0000
   6  -1   0    9179     960                                                        7539    7.70    0.00  1.0000
   6  -1   0    8626     870                                                        7039    7.70    0.00  1.0000
   6  -1   0    7113     900                                                        5679    7.70    0.00  1.0000
   6  -1   0    5944     770                                                        4640    7.70    0.00  1.0000
   6  -1   0    7303    1060                                                        5849    7.70    0.00  1.0000
   6  -1   0    8138    1110                                                        6599    7.70    0.00  1.0000
  -6   1   0    8338     940                                                        6779    7.70    0.00  1.0000
  -6   1   0    7560     910                                                        6079    7.70    0.00  1.0000
  -6   1   0    6754     730                                                        5359    7.70    0.00  1.0000
  -6   1   0    7938    1060                                                        6419    7.70    0.00  1.0000
  -6   1   0    7983    1040                                                        6459    7.70    0.00  1.0000
  -6   1   0    5615     940                                                        4350    7.70    0.00  1.0000
  -6   1   0    7560    1050                                                        6079    7.70    0.00  1.0000
  -6   1   0    7214    1720                                                        5769    7.70    0.00  1.0000
   5  -1   0   22574    1780                                                       20908   -4.85    0.00  1.0000
   5  -1   0   25054    3120                                                       23298   -4.85    0.00  1.0000
   5  -1   0   22729    1590                                                       21058   -4.85    0.00  1.0000
   5  -1   0   20899    1570                                                       19298   -4.85    0.00  1.0000
   5  -1   0   22127    1920                                                       20478   -4.85    0.00  1.0000
   5  -1   0   23446    1840                                                       21748   -4.85    0.00  1.0000
   5  -1   0   22771    1820                                                       21098   -4.85    0.00  1.0000
  -5   1   0   24795    1870                                                       23048   -4.85    0.00  1.0000
  -5   1   0   20941    1560                                                       19338   -4.85    0.00  1.0000
  -5   1   0   22220    3150                                                       20568   -4.85    0.00  1.0000
  -5   1   0   18941    1510                                                       17418   -4.85    0.00  1.0000
  -5   1   0   26681    1840                                                       24868   -4.85    0.00  1.0000
  -5   1   0   19295    1730                                                       17758   -4.85    0.00  1.0000
  -5   1   0   22989    1670                                                       21308   -4.85    0.00  1.0000
  -5   1   0   25542    1660                                                       23768   -4.85    0.00  1.0000
   4  -1   0   43836    2910                                                       42626   -2.49    0.00  1.0000
   4  -1   0   42467    2820                                                       41276   -2.49    0.00  1.0000
   4  -1   0   45722    2770                                                       44486   -2.49    0.00  1.0000
   4  -1   0   39484    2860                                                       38336   -2.49    0.00  1.0000
   4  -1   0   47414    3680                                                       46155   -2.49    0.00  1.0000
   4  -1   0   44790    2750                                                       43566   -2.49    0.00  1.0000
  -4   1   0   45661    4250                                                       44426   -2.49    0.00  1.0000
  -4   1   0   49188    2980                                                       47905   -2.49    0.00  1.0000
  -4   1   0   42416    2750                                                       41226   -2.49    0.00  1.0000
  -4   1   0   49664    2810                                                       48375   -2.49    0.00  1.0000
  -4   1   0   48154    2950                                                       46885   -2.49    0.00  1.0000
   3  -1   0    2426     370                                                        2070    3.24    0.00  1.0000
   3  -1   0    2685     390                                                        2310    3.24    0.00  1.0000
   3  -1   0    1958     420                                                        1640    3.24    0.00  1.0000
   3  -1   0    3681     610                                                        3240    3.24    0.00  1.0000
   3  -1   0    2620     460                                                        2250    3.24    0.00  1.0000
   3  -1   0    2469     780                                                        2110    3.24    0.00  1.0000
   3  -1   0    3361     450                                                        2940    3.24    0.00  1.0000
   3  -1   0    3681     490                                                        3240    3.24    0.00  1.0000
  -3   1   0    3061     450                                                        2660    3.24    0.00  1.0000
  -3   1   0    2144     370                                                        1810    3.24    0.00  1.0000
  -3   1   0    3820     540                                                        3370    3.24    0.00  1.0000
  -3   1   0    3276     430                                                        2860    3.24    0.00  1.0000
  -3   1   0    2024     330                                                        1700    3.24    0.00  1.0000
  -3   1   0    2739     980                                                        2360    3.24    0.00  1.0000
   2  -1   0  108319    4640                                                       89421  -25.82    0.00  1.0000
   2  -1   0   96709    4670                                                       78902  -25.82    0.00  1.0000
   2  -1   0   87830    4999                                                       70903  -25.82    0.00  1.0000
   2  -1   0   91033    4700                                                       73783  -25.82    0.00  1.0000
   2  -1   0   87530    4580                                                       70633  -25.82    0.00  1.0000
  -2   1   0  101662    4620                                                       83382  -25.82    0.00  1.0000
  -2   1   0  114397    4750                                                       94951  -25.82    0.00  1.0000
  -2   1   0  115197    4660                                                       95680  -25.82    0.00  1.0000
  -2  -1   0   67999    4650                                                       83662   24.43    0.00  1.0000
  -2  -1   0   61865    4580                                                       76842   24.43    0.00  1.0000
  -2  -1   0   61784    4560                                                       76752   24.43    0.00  1.0000
  -2  -1   0   57344    4430                                                       71793   24.43    0.00  1.0000
  -2  -1   0   68820    4670                                                       84572   24.43    0.00  1.0000
  -2  -1   0   69261    4530                                                       85061   24.43    0.00  1.0000
   2   1   0   61138    4610                                                       76032   24.43    0.00  1.0000
   2   1   0   66098    4520                                                       81552   24.43    0.00  1.0000
   2   1   0   68216    4720                                                       83902   24.43    0.00  1.0000
   2   1   0   60511    4440                                                       75332   24.43    0.00  1.0000
   2   1   0   62018    4550                                                       77012   24.43    0.00  1.0000
   2   1   0   54505    4340                                                       68613   24.43    0.00  1.0000
   2   1   0   63463    4520                                                       78622   24.43    0.00  1.0000
  -3  -1   0  136604    5449                                                       96710   50.38    0.00  1.0000
  -3  -1   0  150302    5649                                                      108289   50.38    0.00  1.0000
  -3  -1   0  132034    5489                                                       92871   50.38    0.00  1.0000
  -3  -1   0  118950    5599                                                       81952   50.38    0.00  1.0000
  -3  -1   0  141942    5609                                                      101210   50.38    0.00  1.0000
  -3  -1   0  117685    5259                                                       80902   50.38    0.00  1.0000
  -3  -1   0  141859    5409                                                      101140   50.38    0.00  1.0000
   3   1   0  147001    5499                                                      105489   50.38    0.00  1.0000
   3   1   0  119697    5179                                                       82572   50.38    0.00  1.0000
   3   1   0  130841    5459                                                       91871   50.38    0.00  1.0000
   3   1   0  129731    5779                                                       90941   50.38    0.00  1.0000
   3   1   0  126503    5479                                                       88241   50.38    0.00  1.0000
   3   1   0  122475    5279                                                       84882   50.38    0.00  1.0000
  -4  -1   0   90731    3700                                                       54475   58.86    0.00  1.0000
  -4  -1   0   93894    3520                                                       56934   58.86    0.00  1.0000
  -4  -1   0   99453    3690                                                       61284   58.86    0.00  1.0000
  -4  -1   0   85681    3480                                                       50575   58.86    0.00  1.0000
  -4  -1   0   90692    3590                                                       54445   58.86    0.00  1.0000
  -4  -1   0   89052    3220                                                       53175   58.86    0.00  1.0000
  -4  -1   0   94138    3420                                                       57124   58.86    0.00  1.0000
   4   1   0   91337    3510                                                       54945   58.86    0.00  1.0000
   4   1   0   89776    3700                                                       53735   58.86    0.00  1.0000
   4   1   0   88871    3600                                                       53035   58.86    0.00  1.0000
   4   1   0   89647    3200                                                       53635   58.86    0.00  1.0000
   4   1   0   82407    3070                                                       48065   58.86    0.00  1.0000
   4   1   0   90679    3450                                                       54435   58.86    0.00  1.0000
   4   1   0   93624    3300                                                       56724   58.86    0.00  1.0000
   4   1   0   92288    3760                                                       55684   58.86    0.00  1.0000
   4   1   0   85967    3490                                                       50795   58.86    0.00  1.0000
  -5  -1   0  205948   12059                                                      222628   15.50    0.00  1.0000
  -5  -1   0  185436   12009                                                      201280   15.50    0.00  1.0000
  -5  -1   0  184581   12019                                                      200390   15.50    0.00  1.0000
  -5  -1   0  178030   11679                                                      193561   15.50    0.00  1.0000
  -5  -1   0  196787   11939                                                      213099   15.50    0.00  1.0000
  -5  -1   0  198488   12199                                                      214869   15.50    0.00  1.0000
  -5  -1   0  204774   12599                                                      221408   15.50    0.00  1.0000
  -5  -1   0  207891   11939                                                      224648   15.50    0.00  1.0000
   5   1   0  180292   12039                                                      195920   15.50    0.00  1.0000
   5   1   0  194557   11699                                                      210779   15.50    0.00  1.0000
   5   1   0  190696   12249                                                      206759   15.50    0.00  1.0000
   5   1   0  176658   11529                                                      192131   15.50    0.00  1.0000
   5   1   0  187039   11959                                                      202950   15.50    0.00  1.0000
   5   1   0  198420   12029                                                      214799   15.50    0.00  1.0000
   5   1   0  198717   12239                                                      215108   15.50    0.00  1.0000
   5   1   0  203870   12079                                                      220468   15.50    0.00  1.0000
   5   1   0  201274   11799                                                      217768   15.50    0.00  1.0000
  -6  -1   0   13973    2340                                                       12369    6.00    0.00  1.0000
  -6  -1   0   12482    1580                                                       10969    6.00    0.00  1.0000
  -6  -1   0   14801    1650                                                       13149    6.00    0.00  1.0000
  -6  -1   0   17488    1710                                                       15688    6.00    0.00  1.0000
  -6  -1   0   15289    1390                                                       13609    6.00    0.00  1.0000
  -6  -1   0   13856    1140                                                       12259    6.00    0.00  1.0000
  -6  -1   0   16485    1570                                                       14739    6.00    0.00  1.0000
  -6  -1   0   13068    1450                                                       11519    6.00    0.00  1.0000
   6   1   0   16400    1250                                                       14659    6.00    0.00  1.0000
   6   1   0   11617    1090                                                       10159    6.00    0.00  1.0000
   6   1   0   23198    3470                                                       21118    6.00    0.00  1.0000
   6   1   0   13898    1440                                                       12299    6.00    0.00  1.0000
   6   1   0   13643    1390                                                       12059    6.00    0.00  1.0000
   6   1   0   13749    1510                                                       12159    6.00    0.00  1.0000
   6   1   0   14536    1570                                                       12899    6.00    0.00  1.0000
   6   1   0   12813     950                                                       11279    6.00    0.00  1.0000
   6   1   0   13824    1740                                                       12229    6.00    0.00  1.0000
   6   1   0   13366    1690                                                       11799    6.00    0.00  1.0000
  -7  -1   0    9459    1490                                                        8559    4.07    0.00  1.0000
  -7  -1   0    8258    1400                                                        7419    4.07    0.00  1.0000
  -7  -1   0    5884     930                                                        5179    4.07    0.00  1.0000
  -7  -1   0    6044     920                                                        5329    4.07    0.00  1.0000
  -7  -1   0    8069     930                                                        7239    4.07    0.00  1.0000
  -7  -1   0    6650    1010                                                        5899    4.07    0.00  1.0000
  -7  -1   0    6395    1020                                                        5659    4.07    0.00  1.0000
  -7  -1   0    6012     880                                                        5299    4.07    0.00  1.0000
  -7  -1   0    4407    1990                                                        3800    4.07    0.00  1.0000
   7   1   0    7297     760                                                        6509    4.07    0.00  1.0000
   7   1   0    2909    1870                                                        2420    4.07    0.00  1.0000
   7   1   0    5618     860                                                        4930    4.07    0.00  1.0000
   7   1   0    4461    1010                                                        3850    4.07    0.00  1.0000
   7   1   0    5137    1040                                                        4480    4.07    0.00  1.0000
   7   1   0    7085     870                                                        6309    4.07    0.00  1.0000
   7   1   0    6469    1080                                                        5729    4.07    0.00  1.0000
   7   1   0    8005    1200                                                        7179    4.07    0.00  1.0000
   7   1   0    8817    1040                                                        7949    4.07    0.00  1.0000
   7   1   0    4396     970                                                        3790    4.07    0.00  1.0000
  -8  -1   0   11861    2610                                                       11109   -3.01    0.00  1.0000
  -8  -1   0    9760    1190                                                        9079   -3.01    0.00  1.0000
  -8  -1   0   10682    1240                                                        9969   -3.01    0.00  1.0000
  -8  -1   0   10320    1680                                                        9619   -3.01    0.00  1.0000
  -8  -1   0    9563    1430                                                        8889   -3.01    0.00  1.0000
  -8  -1   0    9055    1420                                                        8399   -3.01    0.00  1.0000
  -8  -1   0   10869    1500                                                       10149   -3.01    0.00  1.0000
  -8  -1   0   11045    1700                                                       10319   -3.01    0.00  1.0000
   8   1   0   11324    1490                                                       10589   -3.01    0.00  1.0000
   8   1   0    9574    1400                                                        8899   -3.01    0.00  1.0000
   8   1   0    7453    1300                                                        6859   -3.01    0.00  1.0000
   8   1   0    7880    1350                                                        7269   -3.01    0.00  1.0000
   8   1   0   10610    1000                                                        9899   -3.01    0.00  1.0000
   8   1   0   11107    2670                                                       10379   -3.01    0.00  1.0000
   8   1   0   11272    1720                                                       10539   -3.01    0.00  1.0000
   8   1   0   13307    1640                                                       12509   -3.01    0.00  1.0000
   8   1   0   11282    1200                                                       10549   -3.01    0.00  1.0000
  -9  -1   0    1004    1050                                                         830    2.52    0.00  1.0000
  -9  -1   0       9     710                                                        -930    2.52    0.00  1.0000
  -9  -1   0       9    1090                                                        -760    2.52    0.00  1.0000
  -9  -1   0       9    2590                                                       -3760    2.52    0.00  1.0000
  -9  -1   0       9    1030                                                         -20    2.52    0.00  1.0000
  -9  -1   0       9     680                                                        -220    2.52    0.00  1.0000
  -9  -1   0       9     790                                                       -1240    2.52    0.00  1.0000
   9   1   0       9     600                                                        -830    2.52    0.00  1.0000
   9   1   0    2138     950                                                        1880    2.52    0.00  1.0000
   9   1   0     302     520                                                         210    2.52    0.00  1.0000
   9   1   0       9    1010                                                       -1350    2.52    0.00  1.0000
   9   1   0       9    1280                                                        -210    2.52    0.00  1.0000
 -10  -1   0    3834     970                                                        5049    7.89    0.00  1.0000
 -10  -1   0    4596    1110                                                        5919    7.89    0.00  1.0000
 -10  -1   0    3461    1190                                                        4620    7.89    0.00  1.0000
 -10  -1   0    5776    1610                                                        7249    7.89    0.00  1.0000
 -10  -1   0    2334    1370                                                        3300    7.89    0.00  1.0000
  10   1   0    4420    1360                                                        5719    7.89    0.00  1.0000
  10   1   0    2842    1290                                                        3900    7.89    0.00  1.0000
  10   1   0    3956    1280                                                        5189    7.89    0.00  1.0000
  10   1   0    2596     870                                                        3610    7.89    0.00  1.0000
  10   1   0    1023    2780                                                        1690    7.89    0.00  1.0000
  10   1   0    3271     730                                                        4400    7.89    0.00  1.0000
 -11  -1   0   18431    1990                                                       16438    6.51    0.00  1.0000
 -11  -1   0   21590    2900                                                       19428    6.51    0.00  1.0000
 -11  -1   0   20810    2380                                                       18688    6.51    0.00  1.0000
 -11  -1   0   20451    2660                                                       18348    6.51    0.00  1.0000
 -11  -1   0   20968    3450                                                       18838    6.51    0.00  1.0000
  11   1   0   20483    1970                                                       18378    6.51    0.00  1.0000
  11   1   0   17997    1870                                                       16028    6.51    0.00  1.0000
  11   1   0   18495    2910                                                       16498    6.51    0.00  1.0000
  11   1   0   22380    2540                                                       20178    6.51    0.00  1.0000
  11   1   0   21643    2970                                                       19478    6.51    0.00  1.0000
 -12  -1   0   18376    2080                                                       17558    2.62    0.00  1.0000
 -12  -1   0   13837    2590                                                       13129    2.62    0.00  1.0000
 -12  -1   0   16482    2230                                                       15708    2.62    0.00  1.0000
 -12  -1   0   14546    2640                                                       13819    2.62    0.00  1.0000
  12   1   0   24065    3300                                                       23128    2.62    0.00  1.0000
  12   1   0   17701    4680                                                       16898    2.62    0.00  1.0000
  12   1   0   20625    2850                                                       19758    2.62    0.00  1.0000
  12   1   0   19020    2090                                                       18188    2.62    0.00  1.0000
 -13  -1   0   56823    4780                                                       59804    5.31    0.00  1.0000
 -13  -1   0   57564    5999                                                       60564    5.31    0.00  1.0000
 -13  -1   0   62186    5879                                                       65303    5.31    0.00  1.0000
 -13  -1   0   59485    5079                                                       62534    5.31    0.00  1.0000
  13   1   0   61592    4480                                                       64694    5.31    0.00  1.0000
  13   1   0   58841    5249                                                       61874    5.31    0.00  1.0000
  13   1   0   61319    5719                                                       64414    5.31    0.00  1.0000
  13   1   0   82106   10759                                                       85681    5.31    0.00  1.0000
 -14  -1   0    8129    1960                                                        8559    2.03    0.00  1.0000
 -14  -1   0    8090    2150                                                        8519    2.03    0.00  1.0000
 -14  -1   0    4595    2160                                                        4920    2.03    0.00  1.0000
  14   1   0    4460    2690                                                        4780    2.03    0.00  1.0000
  14   1   0    9036    2060                                                        9489    2.03    0.00  1.0000
  14   1   0    6280    5179                                                        6659    2.03    0.00  1.0000
  14   1   0    7389    1340                                                        7799    2.03    0.00  1.0000
 -15  -1   0   19949    3330                                                       19498    1.38    0.00  1.0000
 -15  -1   0   14989    2610                                                       14599    1.38    0.00  1.0000
 -15  -1   0   11308    2370                                                       10969    1.38    0.00  1.0000
 -15  -1   0   12394    2470                                                       12039    1.38    0.00  1.0000
  15   1   0   13033    2560                                                       12669    1.38    0.00  1.0000
  15   1   0   10302    2630                                                        9979    1.38    0.00  1.0000
  15   1   0   10617    5399                                                       10289    1.38    0.00  1.0000
  15   1   0   12769    1760                                                       12409    1.38    0.00  1.0000
 -16  -1   0   13465    2570                                                       14179   -2.62    0.00  1.0000
 -16  -1   0   15571    3170                                                       16338   -2.62    0.00  1.0000
 -16  -1   0   12949    2490                                                       13649   -2.62    0.00  1.0000
 -16  -1   0    9401    2660                                                        9999   -2.62    0.00  1.0000
  16   1   0   13553    3080                                                       14269   -2.62    0.00  1.0000
  16   1   0   13553    6989                                                       14269   -2.62    0.00  1.0000
  16   1   0   15796    2740                                                       16568   -2.62    0.00  1.0000
  16   1   0   13377    1930                                                       14089   -2.62    0.00  1.0000
 -17  -1   0    6813    2290                                                        7579    3.89    0.00  1.0000
 -17  -1   0    1851    2310                                                        2260    3.89    0.00  1.0000
 -17  -1   0    3989    2370                                                        4580    3.89    0.00  1.0000
 -17  -1   0    4944    2680                                                        5599    3.89    0.00  1.0000
  17   1   0    8144    2580                                                        8979    3.89    0.00  1.0000
  17   1   0      21    7249                                                       -1040    3.89    0.00  1.0000
  17   1   0    9327    2890                                                       10219    3.89    0.00  1.0000
 -18  -1   0    3805    3050                                                        4110    2.11    0.00  1.0000
 -18  -1   0     687    2510                                                         820    2.11    0.00  1.0000
 -18  -1   0    5513    2930                                                        5879    2.11    0.00  1.0000
 -18  -1   0    6337    2580                                                        6729    2.11    0.00  1.0000
  18   1   0       6    8289                                                       -6039    2.11    0.00  1.0000
  18   1   0     300    3120                                                         390    2.11    0.00  1.0000
  18   1   0    8496    2920                                                        8949    2.11    0.00  1.0000
 -19  -1   0       0    2680                                                        -640    0.18    0.00  1.0000
 -19  -1   0    2260    2880                                                        2240    0.18    0.00  1.0000
 -19  -1   0    3635    3220                                                        3610    0.18    0.00  1.0000
  19   1   0       0    3630                                                       -6779    0.18    0.00  1.0000
  19   1   0       0    9179                                                       -3200    0.18    0.00  1.0000
  19   1   0    5379    3010                                                        5349    0.18    0.00  1.0000
  19  -2   0   19067    3670                                                       20018    2.93    0.00  1.0000
  19  -2   0   12099    8829                                                       12859    2.93    0.00  1.0000
  19  -2   0   16990    3160                                                       17888    2.93    0.00  1.0000
 -19   2   0   13371    3250                                                       14169    2.93    0.00  1.0000
 -19   2   0   18052    3600                                                       18978    2.93    0.00  1.0000
 -19   2   0   15315    2950                                                       16168    2.93    0.00  1.0000
  18  -2   0   37539    4550                                                       38896   -2.99    0.00  1.0000
  18  -2   0   20072    3080                                                       21068   -2.99    0.00  1.0000
  18  -2   0   25780    8479                                                       26907   -2.99    0.00  1.0000
 -18   2   0   27787    5229                                                       28957   -2.99    0.00  1.0000
 -18   2   0   33347    4090                                                       34627   -2.99    0.00  1.0000
 -18   2   0   22973    3780                                                       24038   -2.99    0.00  1.0000
 -18   2   0   35172    4620                                                       36486   -2.99    0.00  1.0000
  17  -2   0   31487    8189                                                       32427   -2.27    0.00  1.0000
  17  -2   0   55013    4750                                                       56254   -2.27    0.00  1.0000
  17  -2   0   51514    6089                                                       52715   -2.27    0.00  1.0000
  17  -2   0   45891    4980                                                       47025   -2.27    0.00  1.0000
 -17   2   0   46365    5679                                                       47505   -2.27    0.00  1.0000
 -17   2   0   48085    5699                                                       49245   -2.27    0.00  1.0000
 -17   2   0   46810    4850                                                       47955   -2.27    0.00  1.0000
 -17   2   0   44824    4690                                                       45945   -2.27    0.00  1.0000
  16  -2   0   42520    8149                                                       41926   -1.25    0.00  1.0000
  16  -2   0   55403    4930                                                       54725   -1.25    0.00  1.0000
  16  -2   0   62052    5979                                                       61334   -1.25    0.00  1.0000
  16  -2   0   56750    4880                                                       56064   -1.25    0.00  1.0000
 -16   2   0   54880    5779                                                       54205   -1.25    0.00  1.0000
 -16   2   0   52666    4920                                                       52005   -1.25    0.00  1.0000
 -16   2   0   59225    5649                                                       58524   -1.25    0.00  1.0000
 -16   2   0   52686    4720                                                       52025   -1.25    0.00  1.0000
  15  -2   0   39183    4880                                                       39376    0.42    0.00  1.0000
  15  -2   0   41467    5029                                                       41666    0.42    0.00  1.0000
  15  -2   0   34645    3910                                                       34827    0.42    0.00  1.0000
  15  -2   0   38704    7549                                                       38896    0.42    0.00  1.0000
 -15   2   0   36340    3790                                                       36526    0.42    0.00  1.0000
 -15   2   0   35791    4560                                                       35976    0.42    0.00  1.0000
 -15   2   0   39003    4770                                                       39196    0.42    0.00  1.0000
 -15   2   0   37507    3970                                                       37696    0.42    0.00  1.0000
  14  -2   0   21815    2840                                                       21748    0.20    0.00  1.0000
  14  -2   0   14032    5529                                                       13979    0.20    0.00  1.0000
  14  -2   0   13431    1960                                                       13379    0.20    0.00  1.0000
  14  -2   0   23678    3920                                                       23608    0.20    0.00  1.0000
  14  -2   0   16175    2490                                                       16118    0.20    0.00  1.0000
 -14   2   0   21524    4010                                                       21458    0.20    0.00  1.0000
 -14   2   0   15154    2350                                                       15098    0.20    0.00  1.0000
 -14   2   0   17979    2590                                                       17918    0.20    0.00  1.0000
 -14   2   0   14012    2160                                                       13959    0.20    0.00  1.0000
 -14   2   0   15394    3460                                                       15338    0.20    0.00  1.0000
  13  -2   0    1966    1110                                                        1690    2.82    0.00  1.0000
  13  -2   0      11    3880                                                        -740    2.82    0.00  1.0000
  13  -2   0     746    1240                                                         580    2.82    0.00  1.0000
  13  -2   0      11    1590                                                       -1350    2.82    0.00  1.0000
  13  -2   0    1292    1220                                                        1070    2.82    0.00  1.0000
 -13   2   0     563    1550                                                         420    2.82    0.00  1.0000
 -13   2   0    1292    1350                                                        1070    2.82    0.00  1.0000
 -13   2   0    1369    1190                                                        1140    2.82    0.00  1.0000
 -13   2   0     803    1110                                                         630    2.82    0.00  1.0000
 -13   2   0    2053    1190                                                        1770    2.82    0.00  1.0000
 -13   2   0    1837    1280                                                        1570    2.82    0.00  1.0000
  12  -2   0    1222    1280                                                        1150    0.91    0.00  1.0000
  12  -2   0    2463    1110                                                        2360    0.91    0.00  1.0000
  12  -2   0    4601    1140                                                        4460    0.91    0.00  1.0000
  12  -2   0    4845    3810                                                        4700    0.91    0.00  1.0000
  12  -2   0    1510     960                                                        1430    0.91    0.00  1.0000
 -12   2   0    1952    1130                                                        1860    0.91    0.00  1.0000
 -12   2   0    2146     950                                                        2050    0.91    0.00  1.0000
 -12   2   0    1880    1270                                                        1790    0.91    0.00  1.0000
 -12   2   0    1119    1010                                                        1050    0.91    0.00  1.0000
 -12   2   0    1274    1060                                                        1200    0.91    0.00  1.0000
 -12   2   0    4449    1390                                                        4310    0.91    0.00  1.0000
  11  -2   0   10396    1430                                                        9869   -2.25    0.00  1.0000
  11  -2   0   16187    2490                                                       15528   -2.25    0.00  1.0000
  11  -2   0   15586    3810                                                       14939   -2.25    0.00  1.0000
  11  -2   0   12805    1800                                                       12219   -2.25    0.00  1.0000
  11  -2   0   11729    1990                                                       11169   -2.25    0.00  1.0000
  11  -2   0   14155    1800                                                       13539   -2.25    0.00  1.0000
  11  -2   0    8618    1430                                                        8139   -2.25    0.00  1.0000
 -11   2   0    9831    1730                                                        9319   -2.25    0.00  1.0000
 -11   2   0   12067    2000                                                       11499   -2.25    0.00  1.0000
 -11   2   0   14707    1790                                                       14079   -2.25    0.00  1.0000
 -11   2   0    8423    1320                                                        7949   -2.25    0.00  1.0000
 -11   2   0   12641    1800                                                       12059   -2.25    0.00  1.0000
 -11   2   0   14922    1520                                                       14289   -2.25    0.00  1.0000
  10  -2   0   58797    4280                                                       62004   -5.63    0.00  1.0000
  10  -2   0   54086    4850                                                       57164   -5.63    0.00  1.0000
  10  -2   0   63473    7559                                                       66803   -5.63    0.00  1.0000
  10  -2   0   60950    4440                                                       64214   -5.63    0.00  1.0000
  10  -2   0   59966    4320                                                       63204   -5.63    0.00  1.0000
  10  -2   0   61067    4200                                                       64334   -5.63    0.00  1.0000
  10  -2   0   54417    4500                                                       57504   -5.63    0.00  1.0000
 -10   2   0   58476    4340                                                       61674   -5.63    0.00  1.0000
 -10   2   0   59995    4260                                                       63234   -5.63    0.00  1.0000
 -10   2   0   58505    4000                                                       61704   -5.63    0.00  1.0000
 -10   2   0   53765    4300                                                       56834   -5.63    0.00  1.0000
 -10   2   0   56266    4490                                                       59404   -5.63    0.00  1.0000
 -10   2   0   61349    4850                                                       64624   -5.63    0.00  1.0000
 -10   2   0   61339    4870                                                       64614   -5.63    0.00  1.0000
   9  -2   0  263427   15808                                                      255284   -6.87    0.00  1.0000
   9  -2   0  269816   15758                                                      261574   -6.87    0.00  1.0000
   9  -2   0  263275   15468                                                      255134   -6.87    0.00  1.0000
   9  -2   0  251410   15708                                                      243456   -6.87    0.00  1.0000
   9  -2   0  268598   15398                                                      260374   -6.87    0.00  1.0000
   9  -2   0  279198   17468                                                      270813   -6.87    0.00  1.0000
   9  -2   0  289705   15418                                                      281162   -6.87    0.00  1.0000
   9  -2   0  280254   15298                                                      271853   -6.87    0.00  1.0000
   9  -2   0  291065   15348                                                      282502   -6.87    0.00  1.0000
  -9   2   0  286974   15418                                                      278472   -6.87    0.00  1.0000
  -9   2   0  280447   15308                                                      272043   -6.87    0.00  1.0000
  -9   2   0  288375   15798                                                      279852   -6.87    0.00  1.0000
  -9   2   0  258623   15448                                                      250555   -6.87    0.00  1.0000
  -9   2   0  324311   17738                                                      315268   -6.87    0.00  1.0000
  -9   2   0  246806   15598                                                      238926   -6.87    0.00  1.0000
  -9   2   0  255839   15288                                                      247815   -6.87    0.00  1.0000
  -9   2   0  310811   15908                                                      301960   -6.87    0.00  1.0000
  -9   2   0  272193   15088                                                      263914   -6.87    0.00  1.0000
   8  -2   0   12553    1510                                                       14529   -7.31    0.00  1.0000
   8  -2   0   19276    4150                                                       21708   -7.31    0.00  1.0000
   8  -2   0    8848    1440                                                       10519   -7.31    0.00  1.0000
   8  -2   0   11773    1610                                                       13689   -7.31    0.00  1.0000
   8  -2   0   11949    1780                                                       13879   -7.31    0.00  1.0000
   8  -2   0    9546    1810                                                       11279   -7.31    0.00  1.0000
   8  -2   0   12488    1490                                                       14459   -7.31    0.00  1.0000
   8  -2   0   11013    1620                                                       12869   -7.31    0.00  1.0000
   8  -2   0   12822    1920                                                       14819   -7.31    0.00  1.0000
  -8   2   0   11013    1450                                                       12869   -7.31    0.00  1.0000
  -8   2   0   10949    1500                                                       12799   -7.31    0.00  1.0000
  -8   2   0   12609    1660                                                       14589   -7.31    0.00  1.0000
  -8   2   0   13138    1260                                                       15158   -7.31    0.00  1.0000
  -8   2   0   14976    1860                                                       17128   -7.31    0.00  1.0000
  -8   2   0   13538    1940                                                       15588   -7.31    0.00  1.0000
  -8   2   0    6334    2380                                                        7759   -7.31    0.00  1.0000
  -8   2   0   12850    1910                                                       14849   -7.31    0.00  1.0000
  -8   2   0    9565    1520                                                       11299   -7.31    0.00  1.0000
   7  -2   0   20027    3280                                                       21268    3.71    0.00  1.0000
   7  -2   0   19610    2020                                                       20838    3.71    0.00  1.0000
   7  -2   0   19862    1740                                                       21098    3.71    0.00  1.0000
   7  -2   0   19648    1830                                                       20878    3.71    0.00  1.0000
   7  -2   0   18039    2120                                                       19218    3.71    0.00  1.0000
   7  -2   0   18436    1920                                                       19628    3.71    0.00  1.0000
   7  -2   0   21172    1860                                                       22448    3.71    0.00  1.0000
   7  -2   0   19105    1670                                                       20318    3.71    0.00  1.0000
  -7   2   0   19474    1700                                                       20698    3.71    0.00  1.0000
  -7   2   0   18591    1760                                                       19788    3.71    0.00  1.0000
  -7   2   0   18853    2030                                                       20058    3.71    0.00  1.0000
  -7   2   0   16887    1780                                                       18028    3.71    0.00  1.0000
  -7   2   0   18281    1920                                                       19468    3.71    0.00  1.0000
  -7   2   0   19823    2080                                                       21058    3.71    0.00  1.0000
  -7   2   0   17216    2010                                                       18368    3.71    0.00  1.0000
  -7   2   0   19057    3010                                                       20268    3.71    0.00  1.0000
   6  -2   0  135333    7499                                                      121698   16.32    0.00  1.0000
   6  -2   0  134151    7259                                                      120578   16.32    0.00  1.0000
   6  -2   0  132833    7299                                                      119328   16.32    0.00  1.0000
   6  -2   0  132284    8709                                                      118808   16.32    0.00  1.0000
   6  -2   0  130110    7479                                                      116748   16.32    0.00  1.0000
   6  -2   0  141423    7329                                                      127477   16.32    0.00  1.0000
   6  -2   0  137557    7179                                                      123808   16.32    0.00  1.0000
  -6   2   0  118303    8349                                                      105579   16.32    0.00  1.0000
  -6   2   0  141592    7259                                                      127637   16.32    0.00  1.0000
  -6   2   0  140096    7199                                                      126217   16.32    0.00  1.0000
  -6   2   0  159320    7609                                                      144496   16.32    0.00  1.0000
  -6   2   0  130912    7459                                                      117508   16.32    0.00  1.0000
  -6   2   0  159719    7679                                                      144876   16.32    0.00  1.0000
  -6   2   0  132115    7289                                                      118648   16.32    0.00  1.0000
  -6   2   0  129265    7259                                                      115948   16.32    0.00  1.0000
   5  -2   0    1359    8029                                                        1310   -0.59    0.00  1.0000
  -5   2   0     654    7739                                                         620   -0.59    0.00  1.0000
   4  -2   0   29758    1510                                                       19948  -26.88    0.00  1.0000
   4  -2   0   29929    1470                                                       20088  -26.88    0.00  1.0000
   4  -2   0   31208    1430                                                       21138  -26.88    0.00  1.0000
   4  -2   0   26303    2550                                                       17138  -26.88    0.00  1.0000
   4  -2   0   31742    1600                                                       21578  -26.88    0.00  1.0000
   4  -2   0   31669    1860                                                       21518  -26.88    0.00  1.0000
   4  -2   0   30259    1690                                                       20358  -26.88    0.00  1.0000
  -4   2   0   31062    1500                                                       21018  -26.88    0.00  1.0000
  -4   2   0   31184    1640                                                       21118  -26.88    0.00  1.0000
  -4   2   0   33146    1670                                                       22738  -26.88    0.00  1.0000
  -4   2   0   29661    1600                                                       19868  -26.88    0.00  1.0000
  -4   2   0   31475    1450                                                       21358  -26.88    0.00  1.0000
  -4   2   0   32384    1510                                                       22108  -26.88    0.00  1.0000
   3  -2   0   87693    4780                                                       67413  -31.30    0.00  1.0000
   3  -2   0   90973    3980                                                       70293  -31.30    0.00  1.0000
   3  -2   0   90939    4080                                                       70263  -31.30    0.00  1.0000
   3  -2   0   95267    4210                                                       74073  -31.30    0.00  1.0000
   3  -2   0   88263    4060                                                       67913  -31.30    0.00  1.0000
   3  -2   0   88343    4190                                                       67983  -31.30    0.00  1.0000
   3  -2   0   90359    4230                                                       69753  -31.30    0.00  1.0000
   3  -2   0   95811    4290                                                       74553  -31.30    0.00  1.0000
  -3   2   0   89368    4170                                                       68883  -31.30    0.00  1.0000
  -3   2   0   97158    4230                                                       75742  -31.30    0.00  1.0000
  -3   2   0   96524    4220                                                       75182  -31.30    0.00  1.0000
  -3   2   0   79373    4710                                                       60144  -31.30    0.00  1.0000
  -3   2   0   81680    4170                                                       62154  -31.30    0.00  1.0000
  -3   2   0   97487    4080                                                       76032  -31.30    0.00  1.0000
  -3   2   0   92247    4060                                                       71413  -31.30    0.00  1.0000
   2  -2   0    8510     530                                                        4690   20.38    0.00  1.0000
   2  -2   0    9005     580                                                        5059   20.38    0.00  1.0000
  -2   2   0    7585     880                                                        4010   20.38    0.00  1.0000
  -2   2   0    8456     540                                                        4650   20.38    0.00  1.0000
   1  -2   0   72680    4740                                                       81072  -12.98    0.00  1.0000
   1  -2   0   69150    4970                                                       77342  -12.98    0.00  1.0000
  -1   2   0   80453    4880                                                       89271  -12.98    0.00  1.0000
  -1  -2   0     390     420                                                        4400  -40.27    0.00  1.0000
  -1  -2   0     543     880                                                        4890  -40.27    0.00  1.0000
  -1  -2   0     435     450                                                        4550  -40.27    0.00  1.0000
  -1  -2   0     188     380                                                        3620  -40.27    0.00  1.0000
  -1  -2   0     206     500                                                        3700  -40.27    0.00  1.0000
  -1  -2   0     669     550                                                        5259  -40.27    0.00  1.0000
   1   2   0     134     360                                                        3360  -40.27    0.00  1.0000
   1   2   0     369     500                                                        4330  -40.27    0.00  1.0000
   1   2   0     420     450                                                        4500  -40.27    0.00  1.0000
   1   2   0     355     380                                                        4280  -40.27    0.00  1.0000
   1   2   0     726     900                                                        5419  -40.27    0.00  1.0000
   1   2   0     962    1000                                                        6039  -40.27    0.00  1.0000
   1   2   0      93     480                                                        3130  -40.27    0.00  1.0000
   1   2   0     690     490                                                        5319  -40.27    0.00  1.0000
  -2  -2   0    1029     270                                                          90  -35.51    0.00  1.0000
  -2  -2   0    1717     210                                                         -30  -35.51    0.00  1.0000
  -2  -2   0      50     410                                                        1380  -35.51    0.00  1.0000
  -2  -2   0     476     650                                                         400  -35.51    0.00  1.0000
  -2  -2   0     544     210                                                         340  -35.51    0.00  1.0000
   2   2   0     997     260                                                         100  -35.51    0.00  1.0000
   2   2   0     418     230                                                         460  -35.51    0.00  1.0000
  -3  -2   0  307868   17088                                                      307359   -0.39    0.00  1.0000
  -3  -2   0  320127   16848                                                      319608   -0.39    0.00  1.0000
  -3  -2   0  297110   16958                                                      296610   -0.39    0.00  1.0000
  -3  -2   0  284121   16768                                                      283632   -0.39    0.00  1.0000
  -3  -2   0  322639   17068                                                      322118   -0.39    0.00  1.0000
  -3  -2   0  296330   16928                                                      295830   -0.39    0.00  1.0000
   3   2   0  301484   16908                                                      300980   -0.39    0.00  1.0000
   3   2   0  311862   17318                                                      311349   -0.39    0.00  1.0000
   3   2   0  288414   16708                                                      287921   -0.39    0.00  1.0000
   3   2   0  299242   17018                                                      298740   -0.39    0.00  1.0000
   3   2   0  321839   16918                                                      321318   -0.39    0.00  1.0000
   3   2   0  313513   16928                                                      312999   -0.39    0.00  1.0000
   3   2   0  310380   16808                                                      309869   -0.39    0.00  1.0000
   3   2   0  276204   16528                                                      275722   -0.39    0.00  1.0000
   4   2   0   17044    1200                                                        6969   40.64    0.00  1.0000
  -5  -2   0   99478    5789                                                       90761   12.19    0.00  1.0000
  -5  -2   0  114026    5999                                                      104680   12.19    0.00  1.0000
  -5  -2   0   96671    6469                                                       88081   12.19    0.00  1.0000
  -5  -2   0   90497    5579                                                       82192   12.19    0.00  1.0000
  -5  -2   0  113943    5629                                                      104600   12.19    0.00  1.0000
  -5  -2   0   86518    5609                                                       78402   12.19    0.00  1.0000
   5   2   0  103276    5869                                                       94391   12.19    0.00  1.0000
   5   2   0  112680    6109                                                      103390   12.19    0.00  1.0000
   5   2   0   89195    5199                                                       80952   12.19    0.00  1.0000
   5   2   0  103036    5649                                                       94161   12.19    0.00  1.0000
   5   2   0   95550    5409                                                       87011   12.19    0.00  1.0000
  -6  -2   0  109483    7019                                                      112759    4.22    0.00  1.0000
  -6  -2   0  105858    7329                                                      109079    4.22    0.00  1.0000
  -6  -2   0  116963    7599                                                      120348    4.22    0.00  1.0000
  -6  -2   0  122572    7469                                                      126037    4.22    0.00  1.0000
  -6  -2   0  119595    7559                                                      123018    4.22    0.00  1.0000
  -6  -2   0  127188    7349                                                      130717    4.22    0.00  1.0000
  -6  -2   0  110291    7279                                                      113579    4.22    0.00  1.0000
   6   2   0  116579    7389                                                      119958    4.22    0.00  1.0000
   6   2   0  117298    6889                                                      120688    4.22    0.00  1.0000
   6   2   0  121183    7779                                                      124628    4.22    0.00  1.0000
   6   2   0  115159    7379                                                      118518    4.22    0.00  1.0000
   6   2   0  121222    7089                                                      124668    4.22    0.00  1.0000
   6   2   0  122188    7269                                                      125647    4.22    0.00  1.0000
   6   2   0  112833    7509                                                      116158    4.22    0.00  1.0000
  -7  -2   0   12797    1520                                                       10339    9.87    0.00  1.0000
  -7  -2   0   12407    1610                                                        9989    9.87    0.00  1.0000
  -7  -2   0   10312    1090                                                        8119    9.87    0.00  1.0000
  -7  -2   0   10199    2000                                                        8019    9.87    0.00  1.0000
  -7  -2   0   11200    1500                                                        8909    9.87    0.00  1.0000
  -7  -2   0   13186    1420                                                       10689    9.87    0.00  1.0000
  -7  -2   0   11749    1550                                                        9399    9.87    0.00  1.0000
  -7  -2   0   13486    1620                                                       10959    9.87    0.00  1.0000
   7   2   0   10729    2350                                                        8489    9.87    0.00  1.0000
   7   2   0    8532    1280                                                        6549    9.87    0.00  1.0000
   7   2   0    9170    1280                                                        7109    9.87    0.00  1.0000
   7   2   0   13475    1170                                                       10949    9.87    0.00  1.0000
   7   2   0    8965    1150                                                        6929    9.87    0.00  1.0000
   7   2   0   10639     960                                                        8409    9.87    0.00  1.0000
   7   2   0    9079    1120                                                        7029    9.87    0.00  1.0000
   7   2   0   11749    1570                                                        9399    9.87    0.00  1.0000
  -8  -2   0   17033    2290                                                       18688    5.33    0.00  1.0000
  -8  -2   0   16909    2300                                                       18558    5.33    0.00  1.0000
  -8  -2   0   17348    1760                                                       19018    5.33    0.00  1.0000
  -8  -2   0   20151    2160                                                       21948    5.33    0.00  1.0000
  -8  -2   0   24596    5149                                                       26577    5.33    0.00  1.0000
  -8  -2   0   20448    2320                                                       22258    5.33    0.00  1.0000
  -8  -2   0   18897    2290                                                       20638    5.33    0.00  1.0000
  -8  -2   0   20199    2600                                                       21998    5.33    0.00  1.0000
   8   2   0   22060    1960                                                       23938    5.33    0.00  1.0000
   8   2   0   19768    2330                                                       21548    5.33    0.00  1.0000
   8   2   0   21090    2250                                                       22928    5.33    0.00  1.0000
   8   2   0   28189    4940                                                       30307    5.33    0.00  1.0000
   8   2   0   20841    2210                                                       22668    5.33    0.00  1.0000
   8   2   0   20007    2980                                                       21798    5.33    0.00  1.0000
   8   2   0   19050    1680                                                       20798    5.33    0.00  1.0000
   8   2   0   21445    2750                                                       23298    5.33    0.00  1.0000
  -9  -2   0   14876    2530                                                       14469    1.44    0.00  1.0000
  -9  -2   0   22772    2490                                                       22268    1.44    0.00  1.0000
  -9  -2   0   26299    2810                                                       25757    1.44    0.00  1.0000
  -9  -2   0   16020    3300                                                       15598    1.44    0.00  1.0000
  -9  -2   0   17975    2700                                                       17528    1.44    0.00  1.0000
  -9  -2   0   20728    2290                                                       20248    1.44    0.00  1.0000
  -9  -2   0   19312    1850                                                       18848    1.44    0.00  1.0000
   9   2   0   25036    2070                                                       24508    1.44    0.00  1.0000
   9   2   0   21963    3360                                                       21468    1.44    0.00  1.0000
   9   2   0   21214    2340                                                       20728    1.44    0.00  1.0000
   9   2   0   15473    2480                                                       15058    1.44    0.00  1.0000
   9   2   0   20445    2450                                                       19968    1.44    0.00  1.0000
   9   2   0   19302    1730                                                       18838    1.44    0.00  1.0000
 -10  -2   0   39837    3600                                                       40136    0.64    0.00  1.0000
 -10  -2   0   35872    4000                                                       36156    0.64    0.00  1.0000
 -10  -2   0   38751    3260                                                       39046    0.64    0.00  1.0000
 -10  -2   0   31601    2820                                                       31867    0.64    0.00  1.0000
  10   2   0   38821    3440                                                       39116    0.64    0.00  1.0000
  10   2   0   37566    3730                                                       37856    0.64    0.00  1.0000
  10   2   0   38293    2770                                                       38586    0.64    0.00  1.0000
  10   2   0   39598    3410                                                       39896    0.64    0.00  1.0000
 -11  -2   0   20767    3030                                                       20328    1.32    0.00  1.0000
 -11  -2   0   15426    2520                                                       15048    1.32    0.00  1.0000
 -11  -2   0    9038    2070                                                        8749    1.32    0.00  1.0000
 -11  -2   0   13979    1880                                                       13619    1.32    0.00  1.0000
 -11  -2   0   14030    2370                                                       13669    1.32    0.00  1.0000
  11   2   0   11059    1740                                                       10739    1.32    0.00  1.0000
  11   2   0   19301    2910                                                       18878    1.32    0.00  1.0000
  11   2   0   12094    2090                                                       11759    1.32    0.00  1.0000
  11   2   0   13655    1680                                                       13299    1.32    0.00  1.0000
  11   2   0   15275    3940                                                       14899    1.32    0.00  1.0000
 -12  -2   0       2    1150                                                        -300   -1.34    0.00  1.0000
 -12  -2   0    1528    1520                                                        1410   -1.34    0.00  1.0000
 -12  -2   0    1351    1200                                                        1240   -1.34    0.00  1.0000
 -12  -2   0     984    1560                                                         890   -1.34    0.00  1.0000
 -12  -2   0    1673    1440                                                        1550   -1.34    0.00  1.0000
  12   2   0       2    1340                                                       -2490   -1.34    0.00  1.0000
  12   2   0       2    3640                                                       -4620   -1.34    0.00  1.0000
  12   2   0       2     870                                                        -140   -1.34    0.00  1.0000
  12   2   0     518    1640                                                         450   -1.34    0.00  1.0000
 -13  -2   0       3    1260                                                        -490    1.51    0.00  1.0000
 -13  -2   0      66    1540                                                          50    1.51    0.00  1.0000
 -13  -2   0       3    1570                                                       -2690    1.51    0.00  1.0000
 -13  -2   0    1203    1960                                                        1140    1.51    0.00  1.0000
  13   2   0       3    4160                                                       -2600    1.51    0.00  1.0000
  13   2   0    2083    1550                                                        2000    1.51    0.00  1.0000
  13   2   0       3    1020                                                       -1090    1.51    0.00  1.0000
  13   2   0     428    1680                                                         390    1.51    0.00  1.0000
 -14  -2   0    2128    2240                                                        2330    1.84    0.00  1.0000
 -14  -2   0       5    1660                                                       -1630    1.84    0.00  1.0000
 -14  -2   0       5    1700                                                         -90    1.84    0.00  1.0000
  14   2   0       5    4860                                                       -3940    1.84    0.00  1.0000
  14   2   0    1557    1840                                                        1730    1.84    0.00  1.0000
  14   2   0       5    1190                                                        -510    1.84    0.00  1.0000
  14   2   0       5    2190                                                       -1830    1.84    0.00  1.0000
 -15  -2   0   20906    3340                                                       20738   -0.50    0.00  1.0000
 -15  -2   0   24872    4710                                                       24688   -0.50    0.00  1.0000
 -15  -2   0   27320    4530                                                       27127   -0.50    0.00  1.0000
  15   2   0   19832    3300                                                       19668   -0.50    0.00  1.0000
  15   2   0   15543    1850                                                       15398   -0.50    0.00  1.0000
  15   2   0   26647    6479                                                       26457   -0.50    0.00  1.0000
  15   2   0   19742    3120                                                       19578   -0.50    0.00  1.0000
 -16  -2   0    3217    2190                                                        4100   -6.30    0.00  1.0000
 -16  -2   0    1358    2210                                                        1950   -6.30    0.00  1.0000
 -16  -2   0      54    2550                                                       -1200   -6.30    0.00  1.0000
  16   2   0    9862    6689                                                       11369   -6.30    0.00  1.0000
  16   2   0    3350    2290                                                        4250   -6.30    0.00  1.0000
  16   2   0     963    2510                                                        1470   -6.30    0.00  1.0000
 -17  -2   0   23609    3890                                                       23858   -0.70    0.00  1.0000
 -17  -2   0   21222    3660                                                       21458   -0.70    0.00  1.0000
 -17  -2   0   20854    3570                                                       21088   -0.70    0.00  1.0000
 -17  -2   0   17722    3410                                                       17938   -0.70    0.00  1.0000
  17   2   0   33252    5759                                                       33547   -0.70    0.00  1.0000
  17   2   0   18050    7839                                                       18268   -0.70    0.00  1.0000
 -18  -2   0    4967    2890                                                        5289    1.93    0.00  1.0000
 -18  -2   0    4696    2660                                                        5009    1.93    0.00  1.0000
 -18  -2   0    6502    3130                                                        6869    1.93    0.00  1.0000
 -18  -2   0     984    2680                                                        1130    1.93    0.00  1.0000
  18   2   0       5    8859                                                       -4530    1.93    0.00  1.0000
  18   2   0     965    2810                                                        1110    1.93    0.00  1.0000
  18   2   0    4300    3380                                                        4600    1.93    0.00  1.0000
  19  -3   0    8605    3450                                                        8709    0.49    0.00  1.0000
  19  -3   0    8505    2540                                                        8609    0.49    0.00  1.0000
  19  -3   0    8028    8869                                                        8129    0.49    0.00  1.0000
 -19   3   0    9897    2540                                                       10009    0.49    0.00  1.0000
 -19   3   0   12722    2900                                                       12849    0.49    0.00  1.0000
 -19   3   0   10116    2940                                                       10229    0.49    0.00  1.0000
  18  -3   0   12997    2870                                                       12419   -2.21    0.00  1.0000
  18  -3   0   10046    7499                                                        9539   -2.21    0.00  1.0000
  18  -3   0   16153    3410                                                       15508   -2.21    0.00  1.0000
  18  -3   0   11154    2310                                                       10619   -2.21    0.00  1.0000
 -18   3   0   16939    2390                                                       16278   -2.21    0.00  1.0000
 -18   3   0   10467    2690                                                        9949   -2.21    0.00  1.0000
 -18   3   0   10241    2310                                                        9729   -2.21    0.00  1.0000
 -18   3   0   10334    2630                                                        9819   -2.21    0.00  1.0000
  17  -3   0    9063    2250                                                        9579   -2.30    0.00  1.0000
  17  -3   0   11460    3010                                                       12039   -2.30    0.00  1.0000
  17  -3   0    1300    6489                                                        1500   -2.30    0.00  1.0000
  17  -3   0    9258    2190                                                        9779   -2.30    0.00  1.0000
 -17   3   0    7907    2430                                                        8389   -2.30    0.00  1.0000
 -17   3   0    9939    2070                                                       10479   -2.30    0.00  1.0000
 -17   3   0    6811    3600                                                        7259   -2.30    0.00  1.0000
 -17   3   0    5998    2380                                                        6419   -2.30    0.00  1.0000
  16  -3   0   35645    5149                                                       36976   -3.01    0.00  1.0000
  16  -3   0   26194    7349                                                       27337   -3.01    0.00  1.0000
  16  -3   0   41923    4110                                                       43366   -3.01    0.00  1.0000
  16  -3   0   35399    4260                                                       36726   -3.01    0.00  1.0000
 -16   3   0   35851    3980                                                       37186   -3.01    0.00  1.0000
 -16   3   0   35016    4900                                                       36336   -3.01    0.00  1.0000
 -16   3   0   39761    5009                                                       41166   -3.01    0.00  1.0000
 -16   3   0   33740    4080                                                       35036   -3.01    0.00  1.0000
  15  -3   0      28    1500                                                        -720   -4.56    0.00  1.0000
  15  -3   0    2425    1440                                                        1930   -4.56    0.00  1.0000
  15  -3   0   17173    7259                                                       15808   -4.56    0.00  1.0000
  15  -3   0      28    1950                                                       -1630   -4.56    0.00  1.0000
 -15   3   0     691    1500                                                         440   -4.56    0.00  1.0000
 -15   3   0     876    1730                                                         590   -4.56    0.00  1.0000
 -15   3   0    1069    1560                                                         750   -4.56    0.00  1.0000
 -15   3   0      96    1260                                                          20   -4.56    0.00  1.0000
  14  -3   0   53567    4990                                                       50765   -5.30    0.00  1.0000
  14  -3   0   52899    4080                                                       50115   -5.30    0.00  1.0000
  14  -3   0   56473    4500                                                       53595   -5.30    0.00  1.0000
  14  -3   0   40745    7489                                                       38306   -5.30    0.00  1.0000
  14  -3   0   62206    4320                                                       59184   -5.30    0.00  1.0000
 -14   3   0   54820    4110                                                       51985   -5.30    0.00  1.0000
 -14   3   0   56021    5529                                                       53155   -5.30    0.00  1.0000
 -14   3   0   46432    5089                                                       43826   -5.30    0.00  1.0000
 -14   3   0   55600    3830                                                       52745   -5.30    0.00  1.0000
 -14   3   0   55836    4360                                                       52975   -5.30    0.00  1.0000
  13  -3   0    2827    1200                                                        2420   -3.41    0.00  1.0000
  13  -3   0     490    1740                                                         330   -3.41    0.00  1.0000
  13  -3   0    3430    1270                                                        2980   -3.41    0.00  1.0000
  13  -3   0    1890    1370                                                        1560   -3.41    0.00  1.0000
  13  -3   0      16    3920                                                       -1570   -3.41    0.00  1.0000
 -13   3   0    4008    1430                                                        3520   -3.41    0.00  1.0000
 -13   3   0    2066    1580                                                        1720   -3.41    0.00  1.0000
 -13   3   0    1802    1060                                                        1480   -3.41    0.00  1.0000
 -13   3   0    3269    1080                                                        2830   -3.41    0.00  1.0000
 -13   3   0    1989    1140                                                        1650   -3.41    0.00  1.0000
  12  -3   0   76878   10249                                                       78192   -2.03    0.00  1.0000
  12  -3   0   87529    6009                                                       88931   -2.03    0.00  1.0000
  12  -3   0   96191    6299                                                       97660   -2.03    0.00  1.0000
  12  -3   0   92272    6949                                                       93711   -2.03    0.00  1.0000
  12  -3   0   89315    6499                                                       90731   -2.03    0.00  1.0000
  12  -3   0   96042    6089                                                       97510   -2.03    0.00  1.0000
 -12   3   0   91666    6739                                                       93101   -2.03    0.00  1.0000
 -12   3   0   85585    6169                                                       86971   -2.03    0.00  1.0000
 -12   3   0   88025    5739                                                       89431   -2.03    0.00  1.0000
 -12   3   0   95506    6199                                                       96970   -2.03    0.00  1.0000
 -12   3   0   88878    5949                                                       90291   -2.03    0.00  1.0000
 -12   3   0   90247    6779                                                       91671   -2.03    0.00  1.0000
  11  -3   0    8340    1690                                                        7699   -3.09    0.00  1.0000
  11  -3   0   11897    1790                                                       11129   -3.09    0.00  1.0000
  11  -3   0    7339    1280                                                        6739   -3.09    0.00  1.0000
  11  -3   0   11224    1690                                                       10479   -3.09    0.00  1.0000
  11  -3   0    8693    1370                                                        8039   -3.09    0.00  1.0000
  11  -3   0    8964    1510                                                        8299   -3.09    0.00  1.0000
  11  -3   0    9597    3620                                                        8909   -3.09    0.00  1.0000
 -11   3   0   14745    2520                                                       13889   -3.09    0.00  1.0000
 -11   3   0   10033    1460                                                        9329   -3.09    0.00  1.0000
 -11   3   0    9452    1400                                                        8769   -3.09    0.00  1.0000
 -11   3   0    8569    1700                                                        7919   -3.09    0.00  1.0000
 -11   3   0    8465    1440                                                        7819   -3.09    0.00  1.0000
 -11   3   0   12909    1600                                                       12109   -3.09    0.00  1.0000
 -11   3   0   13126    1980                                                       12319   -3.09    0.00  1.0000
  10  -3   0   13433    1870                                                       13639    0.76    0.00  1.0000
  10  -3   0   10180    1570                                                       10359    0.76    0.00  1.0000
  10  -3   0   12491    1940                                                       12689    0.76    0.00  1.0000
  10  -3   0   10656    2960                                                       10839    0.76    0.00  1.0000
  10  -3   0   14981    1680                                                       15198    0.76    0.00  1.0000
  10  -3   0   14901    2470                                                       15118    0.76    0.00  1.0000
  10  -3   0   10904    1810                                                       11089    0.76    0.00  1.0000
 -10   3   0   11330    1590                                                       11519    0.76    0.00  1.0000
 -10   3   0   10140    1540                                                       10319    0.76    0.00  1.0000
 -10   3   0   12907    1990                                                       13109    0.76    0.00  1.0000
 -10   3   0   15110    2290                                                       15328    0.76    0.00  1.0000
 -10   3   0   11915    1680                                                       12109    0.76    0.00  1.0000
 -10   3   0   13284    1430                                                       13489    0.76    0.00  1.0000
 -10   3   0   13334    2250                                                       13539    0.76    0.00  1.0000
   9  -3   0   49368    5819                                                       47135    4.37    0.00  1.0000
   9  -3   0   39080    2650                                                       37096    4.37    0.00  1.0000
   9  -3   0   35445    2770                                                       33557    4.37    0.00  1.0000
   9  -3   0   34818    2750                                                       32947    4.37    0.00  1.0000
   9  -3   0   30929    3170                                                       29167    4.37    0.00  1.0000
   9  -3   0   38679    3330                                                       36706    4.37    0.00  1.0000
   9  -3   0   39254    3280                                                       37266    4.37    0.00  1.0000
   9  -3   0   31475    2750                                                       29697    4.37    0.00  1.0000
   9  -3   0   38546    2850                                                       36576    4.37    0.00  1.0000
  -9   3   0   36473    2760                                                       34557    4.37    0.00  1.0000
  -9   3   0   35188    2680                                                       33307    4.37    0.00  1.0000
  -9   3   0   38987    3170                                                       37006    4.37    0.00  1.0000
  -9   3   0   38833    3130                                                       36856    4.37    0.00  1.0000
  -9   3   0   37262    2500                                                       35326    4.37    0.00  1.0000
  -9   3   0   33666    4340                                                       31827    4.37    0.00  1.0000
  -9   3   0   34057    2780                                                       32207    4.37    0.00  1.0000
  -9   3   0   38710    3030                                                       36736    4.37    0.00  1.0000
  -9   3   0   35209    2690                                                       33327    4.37    0.00  1.0000
   8  -3   0      24    1710                                                       -1810   -4.19    0.00  1.0000
   8  -3   0      19     810                                                          30   -4.19    0.00  1.0000
   8  -3   0      24     730                                                        -560   -4.19    0.00  1.0000
   8  -3   0      24     570                                                        -670   -4.19    0.00  1.0000
   8  -3   0      24     470                                                        -560   -4.19    0.00  1.0000
   8  -3   0      53     590                                                          90   -4.19    0.00  1.0000
   8  -3   0     149     640                                                         220   -4.19    0.00  1.0000
  -8   3   0      66     580                                                         110   -4.19    0.00  1.0000
  -8   3   0      24     490                                                        -730   -4.19    0.00  1.0000
  -8   3   0      24     660                                                        -470   -4.19    0.00  1.0000
  -8   3   0      24    1970                                                        -380   -4.19    0.00  1.0000
  -8   3   0      24     850                                                        -320   -4.19    0.00  1.0000
  -8   3   0     983     590                                                        1180   -4.19    0.00  1.0000
  -8   3   0     660     610                                                         820   -4.19    0.00  1.0000
  -8   3   0     607     650                                                         760   -4.19    0.00  1.0000
   7  -3   0   28149    1980                                                       24898   -8.56    0.00  1.0000
   7  -3   0   25614    1710                                                       22518   -8.56    0.00  1.0000
   7  -3   0   24194    1870                                                       21188   -8.56    0.00  1.0000
   7  -3   0   27266    3780                                                       24068   -8.56    0.00  1.0000
   7  -3   0   25444    2010                                                       22358   -8.56    0.00  1.0000
   7  -3   0   24558    2200                                                       21528   -8.56    0.00  1.0000
   7  -3   0   25593    2260                                                       22498   -8.56    0.00  1.0000
   7  -3   0   23007    2000                                                       20078   -8.56    0.00  1.0000
  -7   3   0   27095    2190                                                       23908   -8.56    0.00  1.0000
  -7   3   0   29072    1920                                                       25767   -8.56    0.00  1.0000
  -7   3   0   29115    2200                                                       25807   -8.56    0.00  1.0000
  -7   3   0   25230    1890                                                       22158   -8.56    0.00  1.0000
  -7   3   0   23082    2120                                                       20148   -8.56    0.00  1.0000
  -7   3   0   20798    3030                                                       18018   -8.56    0.00  1.0000
  -7   3   0   27691    1790                                                       24468   -8.56    0.00  1.0000
  -7   3   0   23938    1950                                                       20948   -8.56    0.00  1.0000
   6  -3   0  134170    8109                                                      132757   -1.66    0.00  1.0000
   6  -3   0  132511    8139                                                      131107   -1.66    0.00  1.0000
   6  -3   0  142522    8019                                                      141066   -1.66    0.00  1.0000
   6  -3   0  132451    7699                                                      131047   -1.66    0.00  1.0000
   6  -3   0  136261    7879                                                      134837   -1.66    0.00  1.0000
   6  -3   0  125886    8069                                                      124518   -1.66    0.00  1.0000
   6  -3   0  143095    9299                                                      141636   -1.66    0.00  1.0000
  -6   3   0  145548    8129                                                      144076   -1.66    0.00  1.0000
  -6   3   0  153748    8189                                                      152235   -1.66    0.00  1.0000
  -6   3   0  125786    8099                                                      124418   -1.66    0.00  1.0000
  -6   3   0  127987    7839                                                      126607   -1.66    0.00  1.0000
  -6   3   0  137336    7789                                                      135906   -1.66    0.00  1.0000
  -6   3   0  148341    7869                                                      146855   -1.66    0.00  1.0000
  -6   3   0  127665    7949                                                      126287   -1.66    0.00  1.0000
  -6   3   0  135185    9209                                                      133767   -1.66    0.00  1.0000
   5  -3   0   20855    1810                                                       19948    2.76    0.00  1.0000
   5  -3   0   20650    1350                                                       19748    2.76    0.00  1.0000
   5  -3   0   17385    1450                                                       16558    2.76    0.00  1.0000
   5  -3   0   20885    3050                                                       19978    2.76    0.00  1.0000
   5  -3   0   19187    1670                                                       18318    2.76    0.00  1.0000
   5  -3   0   22245    1740                                                       21308    2.76    0.00  1.0000
   5  -3   0   21161    1630                                                       20248    2.76    0.00  1.0000
   5  -3   0   19402    1540                                                       18528    2.76    0.00  1.0000
  -5   3   0   16032    2990                                                       15238    2.76    0.00  1.0000
  -5   3   0   19709    1430                                                       18828    2.76    0.00  1.0000
  -5   3   0   22939    1690                                                       21988    2.76    0.00  1.0000
  -5   3   0   18440    1620                                                       17588    2.76    0.00  1.0000
  -5   3   0   22684    1520                                                       21738    2.76    0.00  1.0000
  -5   3   0   20200    1700                                                       19308    2.76    0.00  1.0000
   4  -3   0   59455    3230                                                       51545   14.40    0.00  1.0000
   4  -3   0   67341    3610                                                       58904   14.40    0.00  1.0000
   4  -3   0   65479    3620                                                       57164   14.40    0.00  1.0000
   4  -3   0   65051    3570                                                       56764   14.40    0.00  1.0000
   4  -3   0   60733    3390                                                       52735   14.40    0.00  1.0000
   4  -3   0   60153    3390                                                       52195   14.40    0.00  1.0000
  -4   3   0   70172    3590                                                       61554   14.40    0.00  1.0000
  -4   3   0   69168    3610                                                       60614   14.40    0.00  1.0000
  -4   3   0   61559    3360                                                       53505   14.40    0.00  1.0000
  -4   3   0   72146    3430                                                       63404   14.40    0.00  1.0000
  -4   3   0   53903    5459                                                       46385   14.40    0.00  1.0000
   3  -3   0   68790    3490                                                       56564   21.01    0.00  1.0000
   3  -3   0   72149    3350                                                       59614   21.01    0.00  1.0000
   3  -3   0   66716    3120                                                       54685   21.01    0.00  1.0000
   3  -3   0   70255    3500                                                       57894   21.01    0.00  1.0000
   3  -3   0   64372    3490                                                       52565   21.01    0.00  1.0000
   3  -3   0   72842    4260                                                       60244   21.01    0.00  1.0000
   3  -3   0   66230    3330                                                       54245   21.01    0.00  1.0000
   3  -3   0   68580    3500                                                       56374   21.01    0.00  1.0000
  -3   3   0   67510    3330                                                       55404   21.01    0.00  1.0000
  -3   3   0   73534    3490                                                       60874   21.01    0.00  1.0000
  -3   3   0   64660    3450                                                       52825   21.01    0.00  1.0000
  -3   3   0   63730    3640                                                       51985   21.01    0.00  1.0000
  -3   3   0   73479    3520                                                       60824   21.01    0.00  1.0000
  -3   3   0   75555    3370                                                       62714   21.01    0.00  1.0000
  -3   3   0   55508    4660                                                       44586   21.01    0.00  1.0000
   2  -3   0  154529   12779                                                      231747   75.86    0.00  1.0000
   2  -3   0  151258   12739                                                      227737   75.86    0.00  1.0000
   2  -3   0  159614   12769                                                      237966   75.86    0.00  1.0000
   2  -3   0  147230   12679                                                      222788   75.86    0.00  1.0000
   2  -3   0  149987   12649                                                      226177   75.86    0.00  1.0000
   2  -3   0  163779   12709                                                      243046   75.86    0.00  1.0000
   2  -3   0  138429   13189                                                      211929   75.86    0.00  1.0000
   2  -3   0  168133   12649                                                      248345   75.86    0.00  1.0000
  -2   3   0  144079   12759                                                      218908   75.86    0.00  1.0000
  -2   3   0  166464   12659                                                      246315   75.86    0.00  1.0000
  -2   3   0  131095   13079                                                      202830   75.86    0.00  1.0000
  -2   3   0  171435   12739                                                      252355   75.86    0.00  1.0000
  -2   3   0  159778   12669                                                      238166   75.86    0.00  1.0000
  -2   3   0  137637   12659                                                      210949   75.86    0.00  1.0000
  -2   3   0  167303   12819                                                      247335   75.86    0.00  1.0000
  -2   3   0  130251   12449                                                      201780   75.86    0.00  1.0000
   1  -3   0    2646     710                                                        9559   40.07    0.00  1.0000
  -1   3   0    1705     700                                                        7669   40.07    0.00  1.0000
  -1   3   0    1729     560                                                        7719   40.07    0.00  1.0000
   0  -3   0  151471    6409                                                      123238   32.81    0.00  1.0000
   0  -3   0  154573    7109                                                      126037   32.81    0.00  1.0000
   0  -3   0  139495    6449                                                      112459   32.81    0.00  1.0000
   0  -3   0  148576    6539                                                      120628   32.81    0.00  1.0000
   0  -3   0  137779    6689                                                      110919   32.81    0.00  1.0000
   0  -3   0  133708    6419                                                      107269   32.81    0.00  1.0000
   0  -3   0  133842    6379                                                      107389   32.81    0.00  1.0000
   0  -3   0  130413    6229                                                      104320   32.81    0.00  1.0000
   0   3   0  138749    6379                                                      111789   32.81    0.00  1.0000
   0   3   0  140430    6429                                                      113299   32.81    0.00  1.0000
   0   3   0  162104    7039                                                      132847   32.81    0.00  1.0000
   0   3   0  133072    6419                                                      106699   32.81    0.00  1.0000
   0   3   0  138838    6409                                                      111869   32.81    0.00  1.0000
   0   3   0  150607    6709                                                      122458   32.81    0.00  1.0000
   0   3   0  135081    6359                                                      108499   32.81    0.00  1.0000
   0   3   0  135282    6239                                                      108679   32.81    0.00  1.0000
   0   3   0  138103    6389                                                      111209   32.81    0.00  1.0000
  -1  -3   0    3803     320                                                         520  -33.59    0.00  1.0000
  -1  -3   0    4479     220                                                         790  -33.59    0.00  1.0000
  -1  -3   0    5639     310                                                        1320  -33.59    0.00  1.0000
  -1  -3   0    4642     270                                                         860  -33.59    0.00  1.0000
  -1  -3   0    4573     280                                                         830  -33.59    0.00  1.0000
  -1  -3   0    4688     290                                                         880  -33.59    0.00  1.0000
  -1  -3   0    4711     580                                                         890  -33.59    0.00  1.0000
  -1  -3   0    1536     540                                                        -450  -33.59    0.00  1.0000
  -1  -3   0    4914     170                                                         980  -33.59    0.00  1.0000
   1   3   0    4408     260                                                         760  -33.59    0.00  1.0000
   1   3   0    5068     290                                                        1050  -33.59    0.00  1.0000
   1   3   0    5843     700                                                        1420  -33.59    0.00  1.0000
   1   3   0    4573     220                                                         830  -33.59    0.00  1.0000
   1   3   0    4360     270                                                         740  -33.59    0.00  1.0000
   1   3   0    5557     570                                                        1280  -33.59    0.00  1.0000
   1   3   0    4384     270                                                         750  -33.59    0.00  1.0000
   1   3   0    4892     180                                                         970  -33.59    0.00  1.0000
   1   3   0    4012     200                                                         600  -33.59    0.00  1.0000
   1   3   0    4958     300                                                        1000  -33.59    0.00  1.0000
  -2  -3   0    4134     380                                                        1210  -25.30    0.00  1.0000
  -2  -3   0    4299     380                                                        1300  -25.30    0.00  1.0000
  -2  -3   0    3601     220                                                         930  -25.30    0.00  1.0000
  -2  -3   0    4244     900                                                        1270  -25.30    0.00  1.0000
  -2  -3   0    3698     420                                                         980  -25.30    0.00  1.0000
  -2  -3   0    4479     410                                                        1400  -25.30    0.00  1.0000
  -2  -3   0    3737     280                                                        1000  -25.30    0.00  1.0000
  -2  -3   0    4901     400                                                        1640  -25.30    0.00  1.0000
   2   3   0    4335     380                                                        1320  -25.30    0.00  1.0000
   2   3   0    3679     230                                                         970  -25.30    0.00  1.0000
   2   3   0    3320     800                                                         790  -25.30    0.00  1.0000
   2   3   0    3361     400                                                         810  -25.30    0.00  1.0000
   2   3   0    3718     370                                                         990  -25.30    0.00  1.0000
   2   3   0    4152     390                                                        1220  -25.30    0.00  1.0000
   2   3   0    2451     660                                                         400  -25.30    0.00  1.0000
   2   3   0    4901     280                                                        1640  -25.30    0.00  1.0000
   2   3   0    4022     360                                                        1150  -25.30    0.00  1.0000
  -3  -3   0   77794    4540                                                       68713  -14.39    0.00  1.0000
  -3  -3   0   76772    4370                                                       67753  -14.39    0.00  1.0000
  -3  -3   0   86259    4920                                                       76682  -14.39    0.00  1.0000
  -3  -3   0   97797    5459                                                       87581  -14.39    0.00  1.0000
  -3  -3   0   77475    4530                                                       68413  -14.39    0.00  1.0000
  -3  -3   0   93886    4800                                                       83882  -14.39    0.00  1.0000
   3   3   0   81962    5079                                                       72633  -14.39    0.00  1.0000
   3   3   0   75495    4380                                                       66553  -14.39    0.00  1.0000
   3   3   0   76559    4630                                                       67553  -14.39    0.00  1.0000
   3   3   0   91494    4440                                                       81622  -14.39    0.00  1.0000
   3   3   0   80399    4590                                                       71163  -14.39    0.00  1.0000
   3   3   0   86715    4190                                                       77112  -14.39    0.00  1.0000
   3   3   0   83438    4570                                                       74023  -14.39    0.00  1.0000
  -4  -3   0     299     500                                                         770   25.31    0.00  1.0000
  -4  -3   0     589    1270                                                        1730   25.31    0.00  1.0000
  -4  -3   0     978     670                                                        2550   25.31    0.00  1.0000
  -4  -3   0     303     360                                                         800   25.31    0.00  1.0000
  -4  -3   0     320     420                                                         340   25.31    0.00  1.0000
  -4  -3   0     311     530                                                         370   25.31    0.00  1.0000
  -4  -3   0     295     510                                                         730   25.31    0.00  1.0000
   4   3   0     525     620                                                        1570   25.31    0.00  1.0000
   4   3   0     521     440                                                        1560   25.31    0.00  1.0000
   4   3   0     672     770                                                        1920   25.31    0.00  1.0000
   4   3   0     663     510                                                        1900   25.31    0.00  1.0000
   4   3   0     342     240                                                        1000   25.31    0.00  1.0000
   4   3   0     294     560                                                         720   25.31    0.00  1.0000
   4   3   0     606     410                                                        1770   25.31    0.00  1.0000
   4   3   0     351     490                                                        1040   25.31    0.00  1.0000
  -5  -3   0   11360    1090                                                       10459    3.72    0.00  1.0000
  -5  -3   0   10765    1320                                                        9889    3.72    0.00  1.0000
  -5  -3   0   14924    1720                                                       13889    3.72    0.00  1.0000
  -5  -3   0   20246    3240                                                       19038    3.72    0.00  1.0000
  -5  -3   0   16187    1550                                                       15108    3.72    0.00  1.0000
  -5  -3   0   13804    1660                                                       12809    3.72    0.00  1.0000
  -5  -3   0    9825    1370                                                        8989    3.72    0.00  1.0000
   5   3   0   10963     880                                                       10079    3.72    0.00  1.0000
   5   3   0   10849    1310                                                        9969    3.72    0.00  1.0000
   5   3   0   11849    1120                                                       10929    3.72    0.00  1.0000
   5   3   0   11985    1330                                                       11059    3.72    0.00  1.0000
  -6  -3   0   18421    3780                                                       20518   -6.47    0.00  1.0000
  -6  -3   0   12454    1760                                                       14189   -6.47    0.00  1.0000
  -6  -3   0   13241    1670                                                       15028   -6.47    0.00  1.0000
  -6  -3   0   12782    1930                                                       14539   -6.47    0.00  1.0000
  -6  -3   0   13664    1610                                                       15478   -6.47    0.00  1.0000
  -6  -3   0   11537    1800                                                       13209   -6.47    0.00  1.0000
  -6  -3   0   12998    1980                                                       14769   -6.47    0.00  1.0000
  -6  -3   0    9841    1300                                                       11389   -6.47    0.00  1.0000
   6   3   0   11556    1890                                                       13229   -6.47    0.00  1.0000
   6   3   0   15273    1780                                                       17188   -6.47    0.00  1.0000
   6   3   0   14576    1730                                                       16448   -6.47    0.00  1.0000
   6   3   0   14266    1160                                                       16118   -6.47    0.00  1.0000
   6   3   0   13692    1450                                                       15508   -6.47    0.00  1.0000
  -7  -3   0     668     570                                                         730   -1.07    0.00  1.0000
  -7  -3   0    1226     840                                                        1310   -1.07    0.00  1.0000
  -7  -3   0       2    2040                                                       -2490   -1.07    0.00  1.0000
  -7  -3   0      69     740                                                          90   -1.07    0.00  1.0000
  -7  -3   0       2     620                                                        -190   -1.07    0.00  1.0000
  -7  -3   0       2     690                                                        -430   -1.07    0.00  1.0000
  -7  -3   0     114     800                                                         140   -1.07    0.00  1.0000
   7   3   0       2     890                                                       -1880   -1.07    0.00  1.0000
   7   3   0       2    1790                                                       -2020   -1.07    0.00  1.0000
   7   3   0       2     780                                                       -1090   -1.07    0.00  1.0000
   7   3   0       2     390                                                         -10   -1.07    0.00  1.0000
   7   3   0      52     600                                                          70   -1.07    0.00  1.0000
   7   3   0       2     770                                                        -390   -1.07    0.00  1.0000
   7   3   0    1468    1140                                                        1560   -1.07    0.00  1.0000
   7   3   0     270     810                                                         310   -1.07    0.00  1.0000
  -8  -3   0    5800    1300                                                        5979    1.00    0.00  1.0000
  -8  -3   0    7851    1230                                                        8059    1.00    0.00  1.0000
  -8  -3   0    6244    1540                                                        6429    1.00    0.00  1.0000
  -8  -3   0    7486    1340                                                        7689    1.00    0.00  1.0000
  -8  -3   0   11458    3090                                                       11709    1.00    0.00  1.0000
  -8  -3   0   12606    1880                                                       12869    1.00    0.00  1.0000
  -8  -3   0    8779    1320                                                        8999    1.00    0.00  1.0000
  -8  -3   0    6855    1270                                                        7049    1.00    0.00  1.0000
   8   3   0    8858    1080                                                        9079    1.00    0.00  1.0000
   8   3   0    7604    1410                                                        7809    1.00    0.00  1.0000
   8   3   0   10964    2560                                                       11209    1.00    0.00  1.0000
   8   3   0    8187    1440                                                        8399    1.00    0.00  1.0000
   8   3   0    6362    1350                                                        6549    1.00    0.00  1.0000
   8   3   0    7683    1290                                                        7889    1.00    0.00  1.0000
   8   3   0    7358    1520                                                        7559    1.00    0.00  1.0000
  -9  -3   0    1749     850                                                        1610   -1.46    0.00  1.0000
  -9  -3   0    3178    1090                                                        2990   -1.46    0.00  1.0000
  -9  -3   0       3    1120                                                        -520   -1.46    0.00  1.0000
  -9  -3   0    2382    1320                                                        2220   -1.46    0.00  1.0000
  -9  -3   0    1299     900                                                        1180   -1.46    0.00  1.0000
  -9  -3   0    1582    1040                                                        1450   -1.46    0.00  1.0000
   9   3   0     899    2430                                                         800   -1.46    0.00  1.0000
   9   3   0    1801     840                                                        1660   -1.46    0.00  1.0000
   9   3   0       3     980                                                        -440   -1.46    0.00  1.0000
   9   3   0     909    1100                                                         810   -1.46    0.00  1.0000
   9   3   0    2538     580                                                        2370   -1.46    0.00  1.0000
   9   3   0       3    1110                                                        -870   -1.46    0.00  1.0000
   9   3   0    3600    1670                                                        3400   -1.46    0.00  1.0000
 -10  -3   0     563    1030                                                         470   -1.98    0.00  1.0000
 -10  -3   0       5     970                                                        -360   -1.98    0.00  1.0000
 -10  -3   0       5    1180                                                       -1490   -1.98    0.00  1.0000
 -10  -3   0     217     960                                                         160   -1.98    0.00  1.0000
 -10  -3   0       5    1340                                                        -770   -1.98    0.00  1.0000
  10   3   0       5    1170                                                       -1620   -1.98    0.00  1.0000
  10   3   0       5     650                                                       -1090   -1.98    0.00  1.0000
  10   3   0       5     880                                                        -610   -1.98    0.00  1.0000
  10   3   0     553    1250                                                         460   -1.98    0.00  1.0000
  10   3   0       5    1140                                                       -1340   -1.98    0.00  1.0000
  10   3   0    5837    2950                                                        5529   -1.98    0.00  1.0000
 -11  -3   0   91927    6949                                                       93921    2.82    0.00  1.0000
 -11  -3   0   97082    7449                                                       99130    2.82    0.00  1.0000
 -11  -3   0  101337    6639                                                      103430    2.82    0.00  1.0000
 -11  -3   0   82117    6059                                                       84002    2.82    0.00  1.0000
  11   3   0  100575    7039                                                      102660    2.82    0.00  1.0000
  11   3   0   96141    5939                                                       98180    2.82    0.00  1.0000
  11   3   0   94806    6829                                                       96830    2.82    0.00  1.0000
 -12  -3   0   66818    5649                                                       65873    1.58    0.00  1.0000
 -12  -3   0   66183    5189                                                       65243    1.58    0.00  1.0000
 -12  -3   0   69044    5839                                                       68083    1.58    0.00  1.0000
  12   3   0   71954    4500                                                       70973    1.58    0.00  1.0000
  12   3   0   65671    5629                                                       64734    1.58    0.00  1.0000
  12   3   0   73504    5509                                                       72513    1.58    0.00  1.0000
  12   3   0   72648    9899                                                       71663    1.58    0.00  1.0000
 -13  -3   0     938    1600                                                         960    0.31    0.00  1.0000
 -13  -3   0    2474    1460                                                        2510    0.31    0.00  1.0000
 -13  -3   0       0    2670                                                        -510    0.31    0.00  1.0000
 -13  -3   0     889    2420                                                         910    0.31    0.00  1.0000
  13   3   0    3746    2010                                                        3790    0.31    0.00  1.0000
  13   3   0    1591    1010                                                        1620    0.31    0.00  1.0000
  13   3   0     958    4400                                                         980    0.31    0.00  1.0000
  13   3   0    1909    1730                                                        1940    0.31    0.00  1.0000
 -14  -3   0       4    1610                                                        -810    1.63    0.00  1.0000
 -14  -3   0     787    1940                                                         690    1.63    0.00  1.0000
 -14  -3   0       4    2120                                                       -1560    1.63    0.00  1.0000
 -14  -3   0       4    1870                                                        -970    1.63    0.00  1.0000
  14   3   0    3353    5399                                                        3150    1.63    0.00  1.0000
  14   3   0       4    1180                                                        -680    1.63    0.00  1.0000
  14   3   0       4    3040                                                        -920    1.63    0.00  1.0000
 -15  -3   0   14080    3140                                                       14639    2.01    0.00  1.0000
 -15  -3   0   10740    2450                                                       11229    2.01    0.00  1.0000
 -15  -3   0   10144    2770                                                       10619    2.01    0.00  1.0000
  15   3   0   13315    2670                                                       13859    2.01    0.00  1.0000
  15   3   0   14247    2930                                                       14809    2.01    0.00  1.0000
  15   3   0   14384    6379                                                       14949    2.01    0.00  1.0000
 -16  -3   0    1568    2450                                                        1870    3.16    0.00  1.0000
 -16  -3   0      14    2410                                                       -1510    3.16    0.00  1.0000
 -16  -3   0     616    2290                                                         810    3.16    0.00  1.0000
  16   3   0    3307    2290                                                        3740    3.16    0.00  1.0000
  16   3   0    6210    6829                                                        6799    3.16    0.00  1.0000
  16   3   0      14    2600                                                       -1190    3.16    0.00  1.0000
 -17  -3   0      68    2640                                                       -1470    7.08    0.00  1.0000
 -17  -3   0      68    2490                                                       -3300    7.08    0.00  1.0000
 -17  -3   0      68    3130                                                       -1050    7.08    0.00  1.0000
  17   3   0      68    7649                                                       -1590    7.08    0.00  1.0000
  17   3   0    5454    2620                                                        4310    7.08    0.00  1.0000
  17   3   0      68    3050                                                       -3050    7.08    0.00  1.0000
 -18  -3   0      83    3230                                                        -590    7.80    0.00  1.0000
 -18  -3   0      83    3170                                                       -1350    7.80    0.00  1.0000
 -18  -3   0    2401    2960                                                        1610    7.80    0.00  1.0000
 -18  -3   0      83    2790                                                       -1500    7.80    0.00  1.0000
  18   3   0      83    2900                                                       -1790    7.80    0.00  1.0000
  18   3   0    4200    3700                                                        3130    7.80    0.00  1.0000
  19  -4   0   10322    2520                                                        9379    4.11    0.00  1.0000
  19  -4   0      23    4320                                                       -1250    4.11    0.00  1.0000
  19  -4   0    6226    3270                                                        5499    4.11    0.00  1.0000
 -19   4   0    5503    2800                                                        4820    4.11    0.00  1.0000
 -19   4   0    5992    2660                                                        5279    4.11    0.00  1.0000
 -19   4   0    6099    2350                                                        5379    4.11    0.00  1.0000
  18  -4   0   18914    2800                                                       19898    3.07    0.00  1.0000
  18  -4   0   16770    3670                                                       17698    3.07    0.00  1.0000
 -18   4   0   23805    3950                                                       24908    3.07    0.00  1.0000
 -18   4   0   26768    3690                                                       27937    3.07    0.00  1.0000
 -18   4   0   28541    5349                                                       29747    3.07    0.00  1.0000
 -18   4   0   16994    3300                                                       17928    3.07    0.00  1.0000
  17  -4   0    1355    1800                                                        1330    0.29    0.00  1.0000
  17  -4   0    9565    6509                                                        9499    0.29    0.00  1.0000
  17  -4   0    1667    1910                                                        1640    0.29    0.00  1.0000
  17  -4   0     148    2280                                                         140    0.29    0.00  1.0000
 -17   4   0    6845    2100                                                        6789    0.29    0.00  1.0000
 -17   4   0    4847    1850                                                        4800    0.29    0.00  1.0000
 -17   4   0    2302    2210                                                        2270    0.29    0.00  1.0000
 -17   4   0    2645    1720                                                        2610    0.29    0.00  1.0000
  16  -4   0    3698    2230                                                        3730    0.22    0.00  1.0000
  16  -4   0     528    5769                                                         540    0.22    0.00  1.0000
  16  -4   0    7434    1840                                                        7479    0.22    0.00  1.0000
  16  -4   0    5500    1640                                                        5539    0.22    0.00  1.0000
 -16   4   0    4037    1710                                                        4070    0.22    0.00  1.0000
 -16   4   0    5839    1930                                                        5879    0.22    0.00  1.0000
 -16   4   0    6138    2140                                                        6179    0.22    0.00  1.0000
 -16   4   0    3808    1650                                                        3840    0.22    0.00  1.0000
  15  -4   0   52451    5239                                                       51395    1.99    0.00  1.0000
  15  -4   0   46277    4510                                                       45285    1.99    0.00  1.0000
  15  -4   0   48116    8209                                                       47105    1.99    0.00  1.0000
  15  -4   0   37336    4170                                                       36446    1.99    0.00  1.0000
  15  -4   0   43103    3950                                                       42146    1.99    0.00  1.0000
 -15   4   0   49218    4999                                                       48195    1.99    0.00  1.0000
 -15   4   0   45247    3870                                                       44266    1.99    0.00  1.0000
 -15   4   0   48238    4250                                                       47225    1.99    0.00  1.0000
 -15   4   0   43629    3590                                                       42666    1.99    0.00  1.0000
 -15   4   0   56450    5259                                                       55354    1.99    0.00  1.0000
  14  -4   0    2260    1200                                                        1970    3.14    0.00  1.0000
  14  -4   0      13    1850                                                        -280    3.14    0.00  1.0000
  14  -4   0    4186    4560                                                        3790    3.14    0.00  1.0000
  14  -4   0     743    1640                                                         580    3.14    0.00  1.0000
  14  -4   0      13    1250                                                        -160    3.14    0.00  1.0000
 -14   4   0      13    1520                                                        -260    3.14    0.00  1.0000
 -14   4   0      13    1190                                                         -40    3.14    0.00  1.0000
 -14   4   0     314    1200                                                         210    3.14    0.00  1.0000
 -14   4   0    1331    1200                                                        1110    3.14    0.00  1.0000
 -14   4   0     607    1670                                                         460    3.14    0.00  1.0000
  13  -4   0   29484    4000                                                       29717    0.58    0.00  1.0000
  13  -4   0   27293    3230                                                       27517    0.58    0.00  1.0000
  13  -4   0   30440    3170                                                       30677    0.58    0.00  1.0000
  13  -4   0   33509    2810                                                       33757    0.58    0.00  1.0000
  13  -4   0   25122    6049                                                       25337    0.58    0.00  1.0000
 -13   4   0   29653    2820                                                       29887    0.58    0.00  1.0000
 -13   4   0   32064    3960                                                       32307    0.58    0.00  1.0000
 -13   4   0   33349    3600                                                       33597    0.58    0.00  1.0000
 -13   4   0   28319    3020                                                       28547    0.58    0.00  1.0000
 -13   4   0   28189    2620                                                       28417    0.58    0.00  1.0000
  12  -4   0       1    3250                                                       -1870    0.75    0.00  1.0000
  12  -4   0     494     880                                                         530    0.75    0.00  1.0000
  12  -4   0     436    1060                                                         470    0.75    0.00  1.0000
  12  -4   0       1    1310                                                        -650    0.75    0.00  1.0000
  12  -4   0       1    1370                                                       -1610    0.75    0.00  1.0000
  12  -4   0     814    1450                                                         860    0.75    0.00  1.0000
 -12   4   0       1     890                                                       -1240    0.75    0.00  1.0000
 -12   4   0       1    1100                                                       -1260    0.75    0.00  1.0000
 -12   4   0       1    1160                                                        -300    0.75    0.00  1.0000
 -12   4   0       1     850                                                        -480    0.75    0.00  1.0000
 -12   4   0     103    1310                                                         120    0.75    0.00  1.0000
 -12   4   0    1146     880                                                        1200    0.75    0.00  1.0000
  11  -4   0    3419    1080                                                        3850   -3.16    0.00  1.0000
  11  -4   0    3174    1140                                                        3590   -3.16    0.00  1.0000
  11  -4   0    4705    1300                                                        5209   -3.16    0.00  1.0000
  11  -4   0    5496    1050                                                        6039   -3.16    0.00  1.0000
  11  -4   0    1482    2940                                                        1770   -3.16    0.00  1.0000
  11  -4   0    2406    1230                                                        2770   -3.16    0.00  1.0000
  11  -4   0    2789    1530                                                        3180   -3.16    0.00  1.0000
 -11   4   0    1028    1130                                                        1270   -3.16    0.00  1.0000
 -11   4   0    4943    1510                                                        5459   -3.16    0.00  1.0000
 -11   4   0    3343     900                                                        3770   -3.16    0.00  1.0000
 -11   4   0    4355    1000                                                        4840   -3.16    0.00  1.0000
 -11   4   0    1951    1190                                                        2280   -3.16    0.00  1.0000
 -11   4   0    2761    1190                                                        3150   -3.16    0.00  1.0000
 -11   4   0    1988     810                                                        2320   -3.16    0.00  1.0000
  10  -4   0     181     810                                                         310   -4.60    0.00  1.0000
  10  -4   0      29    2500                                                       -1320   -4.60    0.00  1.0000
  10  -4   0      29     900                                                        -600   -4.60    0.00  1.0000
  10  -4   0      29     970                                                        -130   -4.60    0.00  1.0000
  10  -4   0      29    1160                                                         -20   -4.60    0.00  1.0000
  10  -4   0      29     810                                                        -390   -4.60    0.00  1.0000
  10  -4   0     434     670                                                         630   -4.60    0.00  1.0000
 -10   4   0      29     650                                                        -400   -4.60    0.00  1.0000
 -10   4   0     815    1030                                                        1080   -4.60    0.00  1.0000
 -10   4   0      39     750                                                         100   -4.60    0.00  1.0000
 -10   4   0      29     880                                                         -60   -4.60    0.00  1.0000
 -10   4   0      29     840                                                        -760   -4.60    0.00  1.0000
 -10   4   0     204     890                                                         340   -4.60    0.00  1.0000
   9  -4   0    4403     970                                                        4630    1.45    0.00  1.0000
   9  -4   0    3060    1170                                                        3250    1.45    0.00  1.0000
   9  -4   0    5241    1120                                                        5489    1.45    0.00  1.0000
   9  -4   0    5828    1030                                                        6089    1.45    0.00  1.0000
   9  -4   0    3536    2360                                                        3740    1.45    0.00  1.0000
   9  -4   0    4325     890                                                        4550    1.45    0.00  1.0000
   9  -4   0    5055     970                                                        5299    1.45    0.00  1.0000
   9  -4   0    4373    1100                                                        4600    1.45    0.00  1.0000
  -9   4   0    6337    1280                                                        6609    1.45    0.00  1.0000
  -9   4   0    2953     810                                                        3140    1.45    0.00  1.0000
  -9   4   0    2392    2420                                                        2560    1.45    0.00  1.0000
  -9   4   0    3760     950                                                        3970    1.45    0.00  1.0000
  -9   4   0    4676    1160                                                        4910    1.45    0.00  1.0000
  -9   4   0    4003     840                                                        4220    1.45    0.00  1.0000
  -9   4   0    3818     940                                                        4030    1.45    0.00  1.0000
  -9   4   0    4676    1080                                                        4910    1.45    0.00  1.0000
   8  -4   0    1179     800                                                         900    3.82    0.00  1.0000
   8  -4   0      20     790                                                        -890    3.82    0.00  1.0000
   8  -4   0      20     620                                                        -250    3.82    0.00  1.0000
   8  -4   0     519     620                                                         340    3.82    0.00  1.0000
   8  -4   0      20    1920                                                        -780    3.82    0.00  1.0000
   8  -4   0     937     690                                                         690    3.82    0.00  1.0000
   8  -4   0     470     450                                                         300    3.82    0.00  1.0000
  -8   4   0     556     570                                                         370    3.82    0.00  1.0000
  -8   4   0    2054     670                                                        1680    3.82    0.00  1.0000
  -8   4   0    5630    2110                                                        4999    3.82    0.00  1.0000
  -8   4   0     368     610                                                         220    3.82    0.00  1.0000
  -8   4   0      20     890                                                       -1750    3.82    0.00  1.0000
  -8   4   0      20     640                                                        -150    3.82    0.00  1.0000
  -8   4   0     972     500                                                         720    3.82    0.00  1.0000
   7  -4   0   25620    4110                                                       25747   -0.34    0.00  1.0000
   7  -4   0   16546    1320                                                       16648   -0.34    0.00  1.0000
   7  -4   0   15479    1840                                                       15578   -0.34    0.00  1.0000
   7  -4   0   14434    1580                                                       14529   -0.34    0.00  1.0000
   7  -4   0   19457    1800                                                       19568   -0.34    0.00  1.0000
   7  -4   0   15400    1960                                                       15498   -0.34    0.00  1.0000
   7  -4   0   17852    1550                                                       17958   -0.34    0.00  1.0000
   7  -4   0   14673    1920                                                       14769   -0.34    0.00  1.0000
  -7   4   0   14234    1510                                                       14329   -0.34    0.00  1.0000
  -7   4   0   18969    1910                                                       19078   -0.34    0.00  1.0000
  -7   4   0   13756    2530                                                       13849   -0.34    0.00  1.0000
  -7   4   0   16277    1680                                                       16378   -0.34    0.00  1.0000
  -7   4   0   17084    1500                                                       17188   -0.34    0.00  1.0000
  -7   4   0   17384    1840                                                       17488   -0.34    0.00  1.0000
  -7   4   0   12271    1830                                                       12359   -0.34    0.00  1.0000
  -7   4   0   17802    1500                                                       17908   -0.34    0.00  1.0000
   6  -4   0   27648    1720                                                       25957   -4.45    0.00  1.0000
   6  -4   0   26668    1920                                                       25007   -4.45    0.00  1.0000
   6  -4   0   27473    2210                                                       25787   -4.45    0.00  1.0000
   6  -4   0   27215    2130                                                       25537   -4.45    0.00  1.0000
   6  -4   0   23785    1930                                                       22218   -4.45    0.00  1.0000
   6  -4   0   25925    2110                                                       24288   -4.45    0.00  1.0000
   6  -4   0   29031    2300                                                       27297   -4.45    0.00  1.0000
  -6   4   0   25915    1870                                                       24278   -4.45    0.00  1.0000
  -6   4   0   26276    2100                                                       24628   -4.45    0.00  1.0000
  -6   4   0   33337    2260                                                       31477   -4.45    0.00  1.0000
  -6   4   0   25584    2170                                                       23958   -4.45    0.00  1.0000
  -6   4   0   25491    2070                                                       23868   -4.45    0.00  1.0000
  -6   4   0   26121    1850                                                       24478   -4.45    0.00  1.0000
  -6   4   0   30062    1930                                                       28297   -4.45    0.00  1.0000
  -6   4   0   30134    3710                                                       28367   -4.45    0.00  1.0000
   5  -4   0   10025    1470                                                       14029  -15.70    0.00  1.0000
   5  -4   0    8730    1010                                                       12489  -15.70    0.00  1.0000
   5  -4   0   10584    1480                                                       14689  -15.70    0.00  1.0000
   5  -4   0   10110    1500                                                       14129  -15.70    0.00  1.0000
   5  -4   0   10000    1310                                                       13999  -15.70    0.00  1.0000
   5  -4   0    9983    1440                                                       13979  -15.70    0.00  1.0000
  -5   4   0   13505    1520                                                       18098  -15.70    0.00  1.0000
  -5   4   0    8889    1470                                                       12679  -15.70    0.00  1.0000
  -5   4   0    9325    1440                                                       13199  -15.70    0.00  1.0000
  -5   4   0   12402    1260                                                       16818  -15.70    0.00  1.0000
  -5   4   0   10499    1220                                                       14589  -15.70    0.00  1.0000
  -5   4   0   12540    1520                                                       16978  -15.70    0.00  1.0000
  -5   4   0   10355    2830                                                       14419  -15.70    0.00  1.0000
   4  -4   0  201647   13899                                                      227067  -23.56    0.00  1.0000
   4  -4   0  226944   14369                                                      253865  -23.56    0.00  1.0000
   4  -4   0  236318   14449                                                      263774  -23.56    0.00  1.0000
   4  -4   0  227558   14389                                                      254515  -23.56    0.00  1.0000
   4  -4   0  211680   14189                                                      237706  -23.56    0.00  1.0000
   4  -4   0  231615   14359                                                      258804  -23.56    0.00  1.0000
   4  -4   0  217826   14599                                                      244216  -23.56    0.00  1.0000
  -4   4   0  260378   15288                                                      289161  -23.56    0.00  1.0000
  -4   4   0  217958   14389                                                      244356  -23.56    0.00  1.0000
  -4   4   0  224013   14189                                                      250765  -23.56    0.00  1.0000
  -4   4   0  242367   14429                                                      270163  -23.56    0.00  1.0000
  -4   4   0  248866   14409                                                      277022  -23.56    0.00  1.0000
   3  -4   0  111232    4330                                                       85481  -35.30    0.00  1.0000
   3  -4   0   94853    4560                                                       71203  -35.30    0.00  1.0000
   3  -4   0   90992    4320                                                       67863  -35.30    0.00  1.0000
   3  -4   0   92010    4440                                                       68743  -35.30    0.00  1.0000
   3  -4   0   91628    4350                                                       68413  -35.30    0.00  1.0000
  -3   4   0  110377    4540                                                       84732  -35.30    0.00  1.0000
  -3   4   0   95672    4390                                                       71913  -35.30    0.00  1.0000
  -3   4   0   84862    4310                                                       62584  -35.30    0.00  1.0000
  -3   4   0   91941    4270                                                       68683  -35.30    0.00  1.0000
  -3   4   0  111095    4460                                                       85361  -35.30    0.00  1.0000
  -3   4   0   88233    4610                                                       65483  -35.30    0.00  1.0000
   2  -4   0  265102   13679                                                      254865    8.62    0.00  1.0000
   2  -4   0  244525   13229                                                      234697    8.62    0.00  1.0000
   2  -4   0  246443   13439                                                      236576    8.62    0.00  1.0000
   2  -4   0  256391   13619                                                      246325    8.62    0.00  1.0000
   2  -4   0  290503   14379                                                      279782    8.62    0.00  1.0000
   2  -4   0  248709   13519                                                      238796    8.62    0.00  1.0000
  -2   4   0  283768   13559                                                      273173    8.62    0.00  1.0000
  -2   4   0  227729   13739                                                      218248    8.62    0.00  1.0000
  -2   4   0  237450   13529                                                      227767    8.62    0.00  1.0000
  -2   4   0  256983   13239                                                      246905    8.62    0.00  1.0000
  -2   4   0  246810   13499                                                      236936    8.62    0.00  1.0000
  -2   4   0  251821   14039                                                      241846    8.62    0.00  1.0000
  -2   4   0  241708   13439                                                      231937    8.62    0.00  1.0000
   1  -4   0  349820   19888                                                      364044   10.22    0.00  1.0000
   1  -4   0  358182   19908                                                      372573   10.22    0.00  1.0000
   1  -4   0  346782   19998                                                      360944   10.22    0.00  1.0000
   1  -4   0  358594   19888                                                      372993   10.22    0.00  1.0000
   1  -4   0  353515   19678                                                      367813   10.22    0.00  1.0000
   1  -4   0  350624   20578                                                      364864   10.22    0.00  1.0000
   1  -4   0  295113   19978                                                      308189   10.22    0.00  1.0000
   1  -4   0  327518   19658                                                      341286   10.22    0.00  1.0000
  -1   4   0  356201   19698                                                      370553   10.22    0.00  1.0000
  -1   4   0  339706   20338                                                      353725   10.22    0.00  1.0000
  -1   4   0  340314   19758                                                      354345   10.22    0.00  1.0000
  -1   4   0  368703   19858                                                      383302   10.22    0.00  1.0000
  -1   4   0  377354   19918                                                      392121   10.22    0.00  1.0000
  -1   4   0  362691   19898                                                      377172   10.22    0.00  1.0000
  -1   4   0  323493   19658                                                      337176   10.22    0.00  1.0000
  -1   4   0  344811   19898                                                      358934   10.22    0.00  1.0000
   0  -4   0   10842     760                                                       11999   -4.66    0.00  1.0000
   0  -4   0   12394    1100                                                       13629   -4.66    0.00  1.0000
   0  -4   0    7784    1020                                                        8769   -4.66    0.00  1.0000
   0  -4   0   10538     930                                                       11679   -4.66    0.00  1.0000
   0   4   0    9940     760                                                       11049   -4.66    0.00  1.0000
   0   4   0    8898     980                                                        9949   -4.66    0.00  1.0000
   0   4   0   10186     970                                                       11309   -4.66    0.00  1.0000
   0   4   0   10794     960                                                       11949   -4.66    0.00  1.0000
   0   4   0   10747     990                                                       11899   -4.66    0.00  1.0000
   0   4   0   12279    1000                                                       13509   -4.66    0.00  1.0000
   0   4   0   15529    2110                                                       16908   -4.66    0.00  1.0000
  -1  -4   0   17252    1030                                                        9619  -28.52    0.00  1.0000
  -1  -4   0   18676     950                                                       10689  -28.52    0.00  1.0000
  -1  -4   0   18278     860                                                       10389  -28.52    0.00  1.0000
  -1  -4   0   18847    1130                                                       10819  -28.52    0.00  1.0000
  -1  -4   0   17680     720                                                        9939  -28.52    0.00  1.0000
  -1  -4   0   17880     930                                                       10089  -28.52    0.00  1.0000
  -1  -4   0   17011    1750                                                        9439  -28.52    0.00  1.0000
  -1  -4   0   17627    1570                                                        9899  -28.52    0.00  1.0000
  -1  -4   0   17065     950                                                        9479  -28.52    0.00  1.0000
   1   4   0   19058     950                                                       10979  -28.52    0.00  1.0000
   1   4   0   17239     830                                                        9609  -28.52    0.00  1.0000
   1   4   0   19058     970                                                       10979  -28.52    0.00  1.0000
   1   4   0   16729    1640                                                        9229  -28.52    0.00  1.0000
   1   4   0   17065     700                                                        9479  -28.52    0.00  1.0000
   1   4   0   18913     980                                                       10869  -28.52    0.00  1.0000
   1   4   0   19990    1130                                                       11689  -28.52    0.00  1.0000
   1   4   0   17880     760                                                       10089  -28.52    0.00  1.0000
   1   4   0   17520     980                                                        9819  -28.52    0.00  1.0000
   1   4   0   19990    2250                                                       11689  -28.52    0.00  1.0000
   1   4   0   17880     940                                                       10089  -28.52    0.00  1.0000
  -2  -4   0   11791    1190                                                        8939  -12.50    0.00  1.0000
  -2  -4   0   13936     840                                                       10819  -12.50    0.00  1.0000
  -2  -4   0   10744    1330                                                        8029  -12.50    0.00  1.0000
  -2  -4   0   13266    1140                                                       10229  -12.50    0.00  1.0000
  -2  -4   0   10153    1660                                                        7519  -12.50    0.00  1.0000
  -2  -4   0   11205     800                                                        8429  -12.50    0.00  1.0000
  -2  -4   0   10951     940                                                        8209  -12.50    0.00  1.0000
  -2  -4   0   11182     910                                                        8409  -12.50    0.00  1.0000
   2   4   0   10593     930                                                        7899  -12.50    0.00  1.0000
   2   4   0   11124    1000                                                        8359  -12.50    0.00  1.0000
   2   4   0   13095    1030                                                       10079  -12.50    0.00  1.0000
   2   4   0   13095     820                                                       10079  -12.50    0.00  1.0000
   2   4   0   13391     880                                                       10339  -12.50    0.00  1.0000
   2   4   0   11147    1000                                                        8379  -12.50    0.00  1.0000
   2   4   0   12981     770                                                        9979  -12.50    0.00  1.0000
   2   4   0   10385    1110                                                        7719  -12.50    0.00  1.0000
  -3  -4   0  326999   16328                                                      299840  -20.80    0.00  1.0000
  -3  -4   0  312153   15948                                                      285631  -20.80    0.00  1.0000
  -3  -4   0  296193   15428                                                      270373  -20.80    0.00  1.0000
  -3  -4   0  331333   15768                                                      303990  -20.80    0.00  1.0000
  -3  -4   0  272549   15498                                                      247805  -20.80    0.00  1.0000
  -3  -4   0  288488   15678                                                      263014  -20.80    0.00  1.0000
  -3  -4   0  276471   15568                                                      251545  -20.80    0.00  1.0000
   3   4   0  304395   15568                                                      278212  -20.80    0.00  1.0000
   3   4   0  284927   15808                                                      259614  -20.80    0.00  1.0000
   3   4   0  344344   15808                                                      316458  -20.80    0.00  1.0000
   3   4   0  294874   15268                                                      269113  -20.80    0.00  1.0000
   3   4   0  341288   15858                                                      313529  -20.80    0.00  1.0000
   3   4   0  289316   15638                                                      263804  -20.80    0.00  1.0000
  -4  -4   0    3614    1000                                                        4210    4.19    0.00  1.0000
  -4  -4   0    3189     880                                                        3750    4.19    0.00  1.0000
  -4  -4   0    3263     690                                                        3830    4.19    0.00  1.0000
   4   4   0    4946     860                                                        5639    4.19    0.00  1.0000
   4   4   0    2164    1120                                                        2630    4.19    0.00  1.0000
   4   4   0    6460    1140                                                        7249    4.19    0.00  1.0000
   4   4   0    4637     640                                                        5309    4.19    0.00  1.0000
   4   4   0    4367     840                                                        5019    4.19    0.00  1.0000
  -5  -4   0    1249     520                                                         590   -9.58    0.00  1.0000
  -5  -4   0     125    1530                                                        -750   -9.58    0.00  1.0000
  -5  -4   0     125     710                                                        -180   -9.58    0.00  1.0000
  -5  -4   0    1968     640                                                        1110   -9.58    0.00  1.0000
  -5  -4   0     402     500                                                          80   -9.58    0.00  1.0000
  -5  -4   0    2192     630                                                        1280   -9.58    0.00  1.0000
   5   4   0     424     630                                                          90   -9.58    0.00  1.0000
   5   4   0     125     700                                                        -420   -9.58    0.00  1.0000
   5   4   0     125     620                                                        -330   -9.58    0.00  1.0000
   5   4   0    1176    1360                                                         540   -9.58    0.00  1.0000
   5   4   0     125     620                                                         -50   -9.58    0.00  1.0000
   5   4   0     445     250                                                         100   -9.58    0.00  1.0000
   5   4   0    2656    1070                                                        1640   -9.58    0.00  1.0000
   5   4   0    1421     320                                                         710   -9.58    0.00  1.0000
   5   4   0    1011     650                                                         430   -9.58    0.00  1.0000
   5   4   0    1928     560                                                        1080   -9.58    0.00  1.0000
  -6  -4   0     137    1820                                                        -460  -10.05    0.00  1.0000
  -6  -4   0       3     840                                                         140  -10.05    0.00  1.0000
  -6  -4   0     337     680                                                         890  -10.05    0.00  1.0000
  -6  -4   0     294     690                                                         820  -10.05    0.00  1.0000
  -6  -4   0     181     740                                                         620  -10.05    0.00  1.0000
  -6  -4   0     399     760                                                         990  -10.05    0.00  1.0000
  -6  -4   0       3     570                                                         130  -10.05    0.00  1.0000
  -6  -4   0     482     750                                                        1120  -10.05    0.00  1.0000
   6   4   0      74    1750                                                          10  -10.05    0.00  1.0000
   6   4   0     137     780                                                         -10  -10.05    0.00  1.0000
   6   4   0      43    1190                                                         320  -10.05    0.00  1.0000
   6   4   0     456     690                                                        1080  -10.05    0.00  1.0000
   6   4   0     134     550                                                         530  -10.05    0.00  1.0000
   6   4   0      16     700                                                         230  -10.05    0.00  1.0000
   6   4   0     175     310                                                         610  -10.05    0.00  1.0000
   6   4   0       8     660                                                          90  -10.05    0.00  1.0000
  -7  -4   0   22181    2410                                                       22898   -2.06    0.00  1.0000
  -7  -4   0   20577    2000                                                       21268   -2.06    0.00  1.0000
  -7  -4   0   27085    2490                                                       27877   -2.06    0.00  1.0000
  -7  -4   0   24229    3570                                                       24978   -2.06    0.00  1.0000
  -7  -4   0   25932    2660                                                       26707   -2.06    0.00  1.0000
  -7  -4   0   22663    2330                                                       23388   -2.06    0.00  1.0000
  -7  -4   0   25843    2870                                                       26617   -2.06    0.00  1.0000
  -7  -4   0   25489    2560                                                       26257   -2.06    0.00  1.0000
   7   4   0   22791    2120                                                       23518   -2.06    0.00  1.0000
   7   4   0   21335    2670                                                       22038   -2.06    0.00  1.0000
   7   4   0   24760    3530                                                       25517   -2.06    0.00  1.0000
   7   4   0   23431    1700                                                       24168   -2.06    0.00  1.0000
   7   4   0   26050    2460                                                       26827   -2.06    0.00  1.0000
   7   4   0   29530    4750                                                       30357   -2.06    0.00  1.0000
   7   4   0   21827    2410                                                       22538   -2.06    0.00  1.0000
   7   4   0   26139    2440                                                       26917   -2.06    0.00  1.0000
  -8  -4   0    1053    1070                                                         820    3.31    0.00  1.0000
  -8  -4   0    2939     990                                                        2540    3.31    0.00  1.0000
  -8  -4   0    3710    2680                                                        3260    3.31    0.00  1.0000
  -8  -4   0     335     750                                                         210    3.31    0.00  1.0000
  -8  -4   0    2269    1240                                                        1920    3.31    0.00  1.0000
  -8  -4   0    1898     840                                                        1580    3.31    0.00  1.0000
  -8  -4   0    1468     950                                                        1190    3.31    0.00  1.0000
   8   4   0    1312     980                                                        1050    3.31    0.00  1.0000
   8   4   0    2040     930                                                        1710    3.31    0.00  1.0000
   8   4   0    2226     770                                                        1880    3.31    0.00  1.0000
   8   4   0    2756    1030                                                        2370    3.31    0.00  1.0000
   8   4   0    1446     470                                                        1170    3.31    0.00  1.0000
   8   4   0    3849    1680                                                        3390    3.31    0.00  1.0000
  -9  -4   0   29772    3660                                                       28797   -2.45    0.00  1.0000
  -9  -4   0   31480    3100                                                       30477   -2.45    0.00  1.0000
  -9  -4   0   25021    2300                                                       24128   -2.45    0.00  1.0000
  -9  -4   0   23962    2800                                                       23088   -2.45    0.00  1.0000
  -9  -4   0   29660    2770                                                       28687   -2.45    0.00  1.0000
  -9  -4   0   30321    3230                                                       29337   -2.45    0.00  1.0000
   9   4   0   26018    1920                                                       25107   -2.45    0.00  1.0000
   9   4   0   25673    2480                                                       24768   -2.45    0.00  1.0000
   9   4   0   25856    2830                                                       24948   -2.45    0.00  1.0000
   9   4   0   26222    2980                                                       25307   -2.45    0.00  1.0000
 -10  -4   0   42704    4340                                                       46545   -7.83    0.00  1.0000
 -10  -4   0   37788    3570                                                       41406   -7.83    0.00  1.0000
 -10  -4   0   54543    5089                                                       58874   -7.83    0.00  1.0000
 -10  -4   0   51071    4180                                                       55264   -7.83    0.00  1.0000
 -10  -4   0   46135    4580                                                       50125   -7.83    0.00  1.0000
  10   4   0   45972    4100                                                       49955   -7.83    0.00  1.0000
  10   4   0   45339    3810                                                       49295   -7.83    0.00  1.0000
  10   4   0   51253    7649                                                       55454   -7.83    0.00  1.0000
  10   4   0   45013    4320                                                       48955   -7.83    0.00  1.0000
  10   4   0   46548    3230                                                       50555   -7.83    0.00  1.0000
  10   4   0   48506    4340                                                       52595   -7.83    0.00  1.0000
 -11  -4   0      10    1220                                                       -1970   -2.67    0.00  1.0000
 -11  -4   0      10    1750                                                        -160   -2.67    0.00  1.0000
 -11  -4   0      10    1370                                                        -780   -2.67    0.00  1.0000
 -11  -4   0     534    1240                                                         400   -2.67    0.00  1.0000
  11   4   0    1686    1390                                                        1440   -2.67    0.00  1.0000
  11   4   0      10    1080                                                        -510   -2.67    0.00  1.0000
  11   4   0      10    1480                                                        -830   -2.67    0.00  1.0000
  11   4   0     488     720                                                         360   -2.67    0.00  1.0000
  11   4   0      10    3680                                                       -1090   -2.67    0.00  1.0000
 -12  -4   0   43544    4630                                                       44116    1.18    0.00  1.0000
 -12  -4   0   39322    5049                                                       39866    1.18    0.00  1.0000
 -12  -4   0   37286    4260                                                       37816    1.18    0.00  1.0000
 -12  -4   0   46951    4570                                                       47545    1.18    0.00  1.0000
  12   4   0   40395    6579                                                       40946    1.18    0.00  1.0000
  12   4   0   51940    4700                                                       52565    1.18    0.00  1.0000
  12   4   0   46782    3120                                                       47375    1.18    0.00  1.0000
  12   4   0   44378    4350                                                       44956    1.18    0.00  1.0000
 -13  -4   0    9839    1970                                                        9649    0.83    0.00  1.0000
 -13  -4   0    5005    2000                                                        4870    0.83    0.00  1.0000
 -13  -4   0    8051    2430                                                        7879    0.83    0.00  1.0000
  13   4   0    7535    2100                                                        7369    0.83    0.00  1.0000
  13   4   0    8597    2150                                                        8419    0.83    0.00  1.0000
  13   4   0    2821    4990                                                        2720    0.83    0.00  1.0000
 -14  -4   0   14210    2190                                                       13729    1.76    0.00  1.0000
 -14  -4   0   16831    3220                                                       16308    1.76    0.00  1.0000
 -14  -4   0    9123    2380                                                        8739    1.76    0.00  1.0000
 -14  -4   0   12652    2660                                                       12199    1.76    0.00  1.0000
  14   4   0    7671    1400                                                        7319    1.76    0.00  1.0000
  14   4   0   15846    5969                                                       15338    1.76    0.00  1.0000
  14   4   0   11297    2470                                                       10869    1.76    0.00  1.0000
 -15  -4   0   13945    2630                                                       14049   -0.38    0.00  1.0000
 -15  -4   0    8767    2270                                                        8849   -0.38    0.00  1.0000
 -15  -4   0    5583    3150                                                        5649   -0.38    0.00  1.0000
 -15  -4   0    7662    3020                                                        7739   -0.38    0.00  1.0000
  15   4   0   12481    2930                                                       12579   -0.38    0.00  1.0000
  15   4   0    6836    6529                                                        6909   -0.38    0.00  1.0000
 -16  -4   0   79522    7619                                                       80302    1.19    0.00  1.0000
 -16  -4   0   68002    6689                                                       68723    1.19    0.00  1.0000
 -16  -4   0   71205    7839                                                       71943    1.19    0.00  1.0000
  16   4   0   78348    6609                                                       79122    1.19    0.00  1.0000
  16   4   0   73255    7189                                                       74003    1.19    0.00  1.0000
  16   4   0   78278   15328                                                       79052    1.19    0.00  1.0000
 -17  -4   0    3249    2860                                                        3490   -1.81    0.00  1.0000
 -17  -4   0    3259    2670                                                        3500   -1.81    0.00  1.0000
 -17  -4   0    3104    3320                                                        3340   -1.81    0.00  1.0000
  17   4   0       4    7839                                                       -4450   -1.81    0.00  1.0000
  17   4   0       4    3160                                                       -3230   -1.81    0.00  1.0000
  17   4   0    6383    3330                                                        6719   -1.81    0.00  1.0000
 -18  -4   0    1127    2940                                                        1190   -0.80    0.00  1.0000
 -18  -4   0       1    3420                                                       -1850   -0.80    0.00  1.0000
 -18  -4   0       1    2840                                                       -2070   -0.80    0.00  1.0000
  18   4   0     478    3110                                                         520   -0.80    0.00  1.0000
  18   4   0   12530    9499                                                       12739   -0.80    0.00  1.0000
  18   4   0       1    3590                                                       -1210   -0.80    0.00  1.0000
  19  -5   0       5    8429                                                       -3400   -1.94    0.00  1.0000
  19  -5   0   12943    2450                                                       13459   -1.94    0.00  1.0000
  19  -5   0   13669    3670                                                       14199   -1.94    0.00  1.0000
  19  -5   0    8598    2560                                                        9019   -1.94    0.00  1.0000
 -19   5   0   12835    2940                                                       13349   -1.94    0.00  1.0000
 -19   5   0   14551    2540                                                       15098   -1.94    0.00  1.0000
 -19   5   0   11943    3100                                                       12439   -1.94    0.00  1.0000
  18  -5   0    4274    2000                                                        3920    2.38    0.00  1.0000
  18  -5   0    7500    7339                                                        7029    2.38    0.00  1.0000
  18  -5   0    2900    2940                                                        2610    2.38    0.00  1.0000
  18  -5   0    2647    2200                                                        2370    2.38    0.00  1.0000
 -18   5   0       8    2320                                                         -40    2.38    0.00  1.0000
 -18   5   0    1625    2140                                                        1410    2.38    0.00  1.0000
 -18   5   0       8    1840                                                        -240    2.38    0.00  1.0000
 -18   5   0    3960    1940                                                        3620    2.38    0.00  1.0000
  17  -5   0   44753    4160                                                       45695    1.92    0.00  1.0000
  17  -5   0   26599    7709                                                       27327    1.92    0.00  1.0000
  17  -5   0   31022    4690                                                       31807    1.92    0.00  1.0000
  17  -5   0   38561    4550                                                       39436    1.92    0.00  1.0000
 -17   5   0   36574    5149                                                       37426    1.92    0.00  1.0000
 -17   5   0   44228    4260                                                       45165    1.92    0.00  1.0000
 -17   5   0   47999    5539                                                       48975    1.92    0.00  1.0000
 -17   5   0   45010    4150                                                       45955    1.92    0.00  1.0000
  16  -5   0       1    5559                                                       -3500    1.00    0.00  1.0000
  16  -5   0    2431    1430                                                        2320    1.00    0.00  1.0000
  16  -5   0    2011    2060                                                        1910    1.00    0.00  1.0000
  16  -5   0    1683    1660                                                        1590    1.00    0.00  1.0000
 -16   5   0     980    1870                                                         910    1.00    0.00  1.0000
 -16   5   0     124    1470                                                         100    1.00    0.00  1.0000
 -16   5   0     783    1780                                                         720    1.00    0.00  1.0000
 -16   5   0    1549    1500                                                        1460    1.00    0.00  1.0000
  15  -5   0    1038    1990                                                        1220    2.42    0.00  1.0000
  15  -5   0       8    4880                                                       -1220    2.42    0.00  1.0000
  15  -5   0       8    1600                                                        -610    2.42    0.00  1.0000
  15  -5   0     475    1200                                                         600    2.42    0.00  1.0000
 -15   5   0       8    1270                                                        -250    2.42    0.00  1.0000
 -15   5   0       8    1430                                                       -2300    2.42    0.00  1.0000
 -15   5   0       8    1600                                                          30    2.42    0.00  1.0000
 -15   5   0     439    1300                                                         560    2.42    0.00  1.0000
 -15   5   0       8    1700                                                       -1220    2.42    0.00  1.0000
  14  -5   0   35071    2910                                                       33027    4.79    0.00  1.0000
  14  -5   0   41112    3700                                                       38896    4.79    0.00  1.0000
  14  -5   0   26646    4150                                                       24868    4.79    0.00  1.0000
  14  -5   0   29923    3570                                                       28037    4.79    0.00  1.0000
  14  -5   0   31771    6529                                                       29827    4.79    0.00  1.0000
 -14   5   0   28631    3880                                                       26787    4.79    0.00  1.0000
 -14   5   0   29665    2780                                                       27787    4.79    0.00  1.0000
 -14   5   0   29717    3050                                                       27837    4.79    0.00  1.0000
 -14   5   0   32256    3170                                                       30297    4.79    0.00  1.0000
 -14   5   0   34103    4190                                                       32087    4.79    0.00  1.0000
  13  -5   0   22160    3740                                                       22518    1.03    0.00  1.0000
  13  -5   0   25453    2560                                                       25837    1.03    0.00  1.0000
  13  -5   0   32166    3450                                                       32597    1.03    0.00  1.0000
  13  -5   0   28849    3220                                                       29257    1.03    0.00  1.0000
  13  -5   0   27081    5889                                                       27477    1.03    0.00  1.0000
 -13   5   0   29166    2850                                                       29577    1.03    0.00  1.0000
 -13   5   0   26694    2540                                                       27087    1.03    0.00  1.0000
 -13   5   0   24749    2680                                                       25127    1.03    0.00  1.0000
 -13   5   0   27875    3740                                                       28277    1.03    0.00  1.0000
 -13   5   0   28918    3630                                                       29327    1.03    0.00  1.0000
  12  -5   0    1741    1410                                                        1830    0.93    0.00  1.0000
  12  -5   0       1    1310                                                        -930    0.93    0.00  1.0000
  12  -5   0    2680    3760                                                        2790    0.93    0.00  1.0000
  12  -5   0    2386     830                                                        2490    0.93    0.00  1.0000
  12  -5   0      98    1100                                                         120    0.93    0.00  1.0000
  12  -5   0     283    1460                                                         320    0.93    0.00  1.0000
 -12   5   0     559    1210                                                         610    0.93    0.00  1.0000
 -12   5   0       1    1080                                                        -720    0.93    0.00  1.0000
 -12   5   0    1245     890                                                        1320    0.93    0.00  1.0000
 -12   5   0       1     840                                                        -720    0.93    0.00  1.0000
 -12   5   0       1     900                                                        -770    0.93    0.00  1.0000
 -12   5   0     483    1160                                                         530    0.93    0.00  1.0000
  11  -5   0   16746    2540                                                       17098    1.16    0.00  1.0000
  11  -5   0   17845    2550                                                       18208    1.16    0.00  1.0000
  11  -5   0   21837    2480                                                       22238    1.16    0.00  1.0000
  11  -5   0   18202    2900                                                       18568    1.16    0.00  1.0000
  11  -5   0   15351    4170                                                       15688    1.16    0.00  1.0000
  11  -5   0   22560    1960                                                       22968    1.16    0.00  1.0000
  11  -5   0   21351    2340                                                       21748    1.16    0.00  1.0000
 -11   5   0   17063    2340                                                       17418    1.16    0.00  1.0000
 -11   5   0   19330    2560                                                       19708    1.16    0.00  1.0000
 -11   5   0   19885    2090                                                       20268    1.16    0.00  1.0000
 -11   5   0   23343    2870                                                       23758    1.16    0.00  1.0000
 -11   5   0   19321    2960                                                       19698    1.16    0.00  1.0000
 -11   5   0   22055    2070                                                       22458    1.16    0.00  1.0000
  10  -5   0    2411    2750                                                        2050    3.29    0.00  1.0000
  10  -5   0    4116     740                                                        3640    3.29    0.00  1.0000
  10  -5   0    1976     890                                                        1650    3.29    0.00  1.0000
  10  -5   0    2800     960                                                        2410    3.29    0.00  1.0000
  10  -5   0    2422    1220                                                        2060    3.29    0.00  1.0000
  10  -5   0    3562    1150                                                        3120    3.29    0.00  1.0000
  10  -5   0    2703     910                                                        2320    3.29    0.00  1.0000
 -10   5   0    1491     970                                                        1210    3.29    0.00  1.0000
 -10   5   0    2139    1010                                                        1800    3.29    0.00  1.0000
 -10   5   0    2530     730                                                        2160    3.29    0.00  1.0000
 -10   5   0    1899     960                                                        1580    3.29    0.00  1.0000
 -10   5   0    2790     810                                                        2400    3.29    0.00  1.0000
 -10   5   0    2800     870                                                        2410    3.29    0.00  1.0000
   9  -5   0    1696    1110                                                        2320    6.39    0.00  1.0000
   9  -5   0     117    2230                                                         310    6.39    0.00  1.0000
   9  -5   0      56     810                                                        -150    6.39    0.00  1.0000
   9  -5   0     586     760                                                         970    6.39    0.00  1.0000
   9  -5   0     679     480                                                        1090    6.39    0.00  1.0000
   9  -5   0      56    1010                                                        -550    6.39    0.00  1.0000
   9  -5   0     879     740                                                        1340    6.39    0.00  1.0000
  -9   5   0    1653     820                                                        2270    6.39    0.00  1.0000
  -9   5   0      56     630                                                        -290    6.39    0.00  1.0000
  -9   5   0     847     700                                                        1300    6.39    0.00  1.0000
  -9   5   0      56     630                                                        -220    6.39    0.00  1.0000
  -9   5   0     254     760                                                         520    6.39    0.00  1.0000
  -9   5   0      94     730                                                         270    6.39    0.00  1.0000
  -9   5   0      56    2490                                                        -410    6.39    0.00  1.0000
  -9   5   0    2135    1090                                                        2830    6.39    0.00  1.0000
   8  -5   0    7396    1630                                                        9309    9.04    0.00  1.0000
   8  -5   0    6058    1360                                                        7799    9.04    0.00  1.0000
   8  -5   0    9000    1800                                                       11099    9.04    0.00  1.0000
   8  -5   0    7468    1610                                                        9389    9.04    0.00  1.0000
   8  -5   0    6943    1030                                                        8799    9.04    0.00  1.0000
   8  -5   0    7843    1400                                                        9809    9.04    0.00  1.0000
   8  -5   0    6437    1500                                                        8229    9.04    0.00  1.0000
  -8   5   0    6552    1470                                                        8359    9.04    0.00  1.0000
  -8   5   0   10855    1710                                                       13149    9.04    0.00  1.0000
  -8   5   0    6836    2510                                                        8679    9.04    0.00  1.0000
  -8   5   0    5111    1200                                                        6719    9.04    0.00  1.0000
  -8   5   0    6075    1320                                                        7819    9.04    0.00  1.0000
  -8   5   0    5767    1330                                                        7469    9.04    0.00  1.0000
  -8   5   0    7503    1240                                                        9429    9.04    0.00  1.0000
  -8   5   0    8210    1830                                                       10219    9.04    0.00  1.0000
   7  -5   0   68297    4570                                                       63424    8.15    0.00  1.0000
   7  -5   0   76982    4830                                                       71803    8.15    0.00  1.0000
   7  -5   0   71615    4010                                                       66623    8.15    0.00  1.0000
   7  -5   0   76205    4360                                                       71053    8.15    0.00  1.0000
   7  -5   0   74714    4330                                                       69613    8.15    0.00  1.0000
   7  -5   0   78338    4640                                                       73113    8.15    0.00  1.0000
   7  -5   0   73398    4660                                                       68343    8.15    0.00  1.0000
  -7   5   0   82083    4650                                                       76732    8.15    0.00  1.0000
  -7   5   0   78431    4350                                                       73203    8.15    0.00  1.0000
  -7   5   0   65587    4510                                                       60814    8.15    0.00  1.0000
  -7   5   0   77593    4280                                                       72393    8.15    0.00  1.0000
  -7   5   0   64943    4210                                                       60194    8.15    0.00  1.0000
  -7   5   0   65567    4600                                                       60794    8.15    0.00  1.0000
   6  -5   0    3397     660                                                        2240    9.45    0.00  1.0000
   6  -5   0    3311     520                                                        2170    9.45    0.00  1.0000
   6  -5   0    3373     760                                                        2220    9.45    0.00  1.0000
   6  -5   0    1907     540                                                        1070    9.45    0.00  1.0000
   6  -5   0    2507     550                                                        1530    9.45    0.00  1.0000
   6  -5   0    2443     520                                                        1480    9.45    0.00  1.0000
   6  -5   0    2648     350                                                        1640    9.45    0.00  1.0000
  -6   5   0    3237    1510                                                        2110    9.45    0.00  1.0000
  -6   5   0    3874     570                                                        2630    9.45    0.00  1.0000
  -6   5   0    3422     670                                                        2260    9.45    0.00  1.0000
  -6   5   0     881     640                                                         350    9.45    0.00  1.0000
  -6   5   0    3125     500                                                        2020    9.45    0.00  1.0000
  -6   5   0    2762     660                                                        1730    9.45    0.00  1.0000
  -6   5   0    3397     530                                                        2240    9.45    0.00  1.0000
   5  -5   0  321096   18018                                                      327737    5.01    0.00  1.0000
   5  -5   0  278297   17238                                                      284482    5.01    0.00  1.0000
   5  -5   0  281828   17428                                                      288051    5.01    0.00  1.0000
   5  -5   0  287090   17248                                                      293371    5.01    0.00  1.0000
   5  -5   0  344231   17588                                                      351105    5.01    0.00  1.0000
   5  -5   0  293975   17458                                                      300330    5.01    0.00  1.0000
  -5   5   0  286556   17458                                                      292831    5.01    0.00  1.0000
  -5   5   0  305511   17518                                                      311989    5.01    0.00  1.0000
  -5   5   0  352310   17328                                                      359264    5.01    0.00  1.0000
  -5   5   0  298574   17248                                                      304979    5.01    0.00  1.0000
  -5   5   0  295211   17518                                                      301580    5.01    0.00  1.0000
   4  -5   0  106889    6249                                                      109529   -3.44    0.00  1.0000
   4  -5   0  110950    6419                                                      113639   -3.44    0.00  1.0000
   4  -5   0   89810    6349                                                       92231   -3.44    0.00  1.0000
   4  -5   0  103313    6429                                                      105909   -3.44    0.00  1.0000
   4  -5   0  122363    6599                                                      125187   -3.44    0.00  1.0000
   4  -5   0   99562    6379                                                      102110   -3.44    0.00  1.0000
   4  -5   0  105052    6329                                                      107669   -3.44    0.00  1.0000
  -4   5   0   94438    5959                                                       96920   -3.44    0.00  1.0000
  -4   5   0  100983    6249                                                      103550   -3.44    0.00  1.0000
  -4   5   0  101250    6469                                                      103820   -3.44    0.00  1.0000
  -4   5   0  111226    6419                                                      113919   -3.44    0.00  1.0000
  -4   5   0  119399    6559                                                      122188   -3.44    0.00  1.0000
  -4   5   0  103165    6249                                                      105759   -3.44    0.00  1.0000
  -4   5   0  103748    6409                                                      106349   -3.44    0.00  1.0000
   3  -5   0   13158    1320                                                       15788   -9.48    0.00  1.0000
   3  -5   0   12847    1420                                                       15448   -9.48    0.00  1.0000
   3  -5   0   12756    1340                                                       15348   -9.48    0.00  1.0000
   3  -5   0   15190    1470                                                       18008   -9.48    0.00  1.0000
   3  -5   0   12966    1300                                                       15578   -9.48    0.00  1.0000
   3  -5   0   13285    1290                                                       15928   -9.48    0.00  1.0000
   3  -5   0   13779    2620                                                       16468   -9.48    0.00  1.0000
   3  -5   0   12811    1240                                                       15408   -9.48    0.00  1.0000
  -3   5   0   12683    1380                                                       15268   -9.48    0.00  1.0000
  -3   5   0   12029    1280                                                       14549   -9.48    0.00  1.0000
  -3   5   0   12847    1280                                                       15448   -9.48    0.00  1.0000
  -3   5   0   12738    1240                                                       15328   -9.48    0.00  1.0000
  -3   5   0   16156    2460                                                       19058   -9.48    0.00  1.0000
  -3   5   0   12692    1260                                                       15278   -9.48    0.00  1.0000
  -3   5   0   11384     940                                                       13839   -9.48    0.00  1.0000
   2  -5   0    1209     390                                                         660    7.87    0.00  1.0000
   2  -5   0     831     390                                                         390    7.87    0.00  1.0000
   2  -5   0     588     270                                                         230    7.87    0.00  1.0000
   2  -5   0    1343     180                                                         760    7.87    0.00  1.0000
   2  -5   0    1448     330                                                         840    7.87    0.00  1.0000
  -2   5   0     651     500                                                         270    7.87    0.00  1.0000
  -2   5   0    1409     340                                                         810    7.87    0.00  1.0000
  -2   5   0    1382     210                                                         790    7.87    0.00  1.0000
  -2   5   0     651     260                                                         270    7.87    0.00  1.0000
  -2   5   0    1948     310                                                        1230    7.87    0.00  1.0000
  -2   5   0    1141     310                                                         610    7.87    0.00  1.0000
  -2   5   0    1086     390                                                         570    7.87    0.00  1.0000
  -2   5   0    1209     320                                                         660    7.87    0.00  1.0000
   1  -5   0     121     310                                                         400   10.47    0.00  1.0000
   1  -5   0      40     290                                                          70   10.47    0.00  1.0000
   1  -5   0      47     180                                                         200   10.47    0.00  1.0000
   1  -5   0    1307    1020                                                        2150   10.47    0.00  1.0000
   1  -5   0     149     490                                                        -660   10.47    0.00  1.0000
   1  -5   0     126     210                                                         410   10.47    0.00  1.0000
   1  -5   0     219     270                                                         590   10.47    0.00  1.0000
   1  -5   0      78     340                                                         300   10.47    0.00  1.0000
  -1   5   0      64     160                                                         260   10.47    0.00  1.0000
  -1   5   0     135     250                                                         430   10.47    0.00  1.0000
  -1   5   0      35     780                                                         110   10.47    0.00  1.0000
  -1   5   0     219     240                                                         590   10.47    0.00  1.0000
  -1   5   0      90     280                                                         330   10.47    0.00  1.0000
  -1   5   0     407     330                                                         900   10.47    0.00  1.0000
  -1   5   0     271     360                                                         680   10.47    0.00  1.0000
  -1   5   0     356     320                                                         820   10.47    0.00  1.0000
   0  -5   0  230420   11939                                                      227257   -2.83    0.00  1.0000
   0  -5   0  188259   11339                                                      185401   -2.83    0.00  1.0000
   0  -5   0  202908   12349                                                      199940   -2.83    0.00  1.0000
   0  -5   0  220230   11549                                                      217138   -2.83    0.00  1.0000
   0  -5   0  207471   11389                                                      204470   -2.83    0.00  1.0000
   0  -5   0  197297   11239                                                      194371   -2.83    0.00  1.0000
   0  -5   0  197529   11209                                                      194601   -2.83    0.00  1.0000
   0  -5   0  184249   11009                                                      181422   -2.83    0.00  1.0000
   0   5   0  203915   11269                                                      200940   -2.83    0.00  1.0000
   0   5   0  209646   11319                                                      206629   -2.83    0.00  1.0000
   0   5   0  201618   11279                                                      198660   -2.83    0.00  1.0000
   0   5   0  215095   12189                                                      212039   -2.83    0.00  1.0000
   0   5   0  202636   11249                                                      199670   -2.83    0.00  1.0000
   0   5   0  192783   11019                                                      189891   -2.83    0.00  1.0000
   0   5   0  213262   11369                                                      210219   -2.83    0.00  1.0000
  -1  -5   0   13955    2510                                                       14199   -0.88    0.00  1.0000
  -1  -5   0   16006    2190                                                       16268   -0.88    0.00  1.0000
  -1  -5   0   15381    1280                                                       15638   -0.88    0.00  1.0000
  -1  -5   0   11141     790                                                       11359   -0.88    0.00  1.0000
  -1  -5   0   12973    1120                                                       13209   -0.88    0.00  1.0000
  -1  -5   0   15540    1400                                                       15798   -0.88    0.00  1.0000
  -1  -5   0   11507    1120                                                       11729   -0.88    0.00  1.0000
  -1  -5   0   11844    1140                                                       12069   -0.88    0.00  1.0000
   1   5   0    8557    1750                                                        8749   -0.88    0.00  1.0000
   1   5   0   10992    1110                                                       11209   -0.88    0.00  1.0000
   1   5   0   15292    1220                                                       15548   -0.88    0.00  1.0000
   1   5   0   11685     880                                                       11909   -0.88    0.00  1.0000
   1   5   0   11566    1230                                                       11789   -0.88    0.00  1.0000
   1   5   0   13459    1160                                                       13699   -0.88    0.00  1.0000
   1   5   0   13290    1040                                                       13529   -0.88    0.00  1.0000
   1   5   0   11279    1160                                                       11499   -0.88    0.00  1.0000
   1   5   0   11111    1130                                                       11329   -0.88    0.00  1.0000
   1   5   0   15143    2030                                                       15398   -0.88    0.00  1.0000
  -2  -5   0  161941   10449                                                      177322   16.04    0.00  1.0000
  -2  -5   0  168433   10249                                                      184112   16.04    0.00  1.0000
  -2  -5   0  172239   10589                                                      188091   16.04    0.00  1.0000
  -2  -5   0  160832   10439                                                      176162   16.04    0.00  1.0000
  -2  -5   0  165210   10159                                                      180742   16.04    0.00  1.0000
  -2  -5   0  197930   11459                                                      214898   16.04    0.00  1.0000
  -2  -5   0  172191   11509                                                      188041   16.04    0.00  1.0000
  -2  -5   0  177121   10819                                                      193191   16.04    0.00  1.0000
  -2  -5   0  158216   10489                                                      173423   16.04    0.00  1.0000
   2   5   0  164388   10199                                                      179882   16.04    0.00  1.0000
   2   5   0  169035   10539                                                      184742   16.04    0.00  1.0000
   2   5   0  159458   10659                                                      174723   16.04    0.00  1.0000
   2   5   0  159133   10509                                                      174383   16.04    0.00  1.0000
   2   5   0  155151   11509                                                      170213   16.04    0.00  1.0000
   2   5   0  184439   10559                                                      200830   16.04    0.00  1.0000
   2   5   0  178251   10629                                                      194371   16.04    0.00  1.0000
   2   5   0  165200   10189                                                      180732   16.04    0.00  1.0000
   2   5   0  169121   10499                                                      184832   16.04    0.00  1.0000
   2   5   0  156516   10249                                                      171643   16.04    0.00  1.0000
  -3  -5   0   55826    3760                                                       55944   -0.22    0.00  1.0000
  -3  -5   0   55826    3810                                                       55944   -0.22    0.00  1.0000
  -3  -5   0   62150    3520                                                       62274   -0.22    0.00  1.0000
  -3  -5   0   62130    4720                                                       62254   -0.22    0.00  1.0000
  -3  -5   0   67644    5209                                                       67773   -0.22    0.00  1.0000
  -3  -5   0   65196    4050                                                       65323   -0.22    0.00  1.0000
  -3  -5   0   62040    4230                                                       62164   -0.22    0.00  1.0000
  -3  -5   0   60002    3930                                                       60124   -0.22    0.00  1.0000
  -3  -5   0   59862    3620                                                       59984   -0.22    0.00  1.0000
   3   5   0   61191    5119                                                       61314   -0.22    0.00  1.0000
   3   5   0   56226    3490                                                       56344   -0.22    0.00  1.0000
   3   5   0   55237    3990                                                       55354   -0.22    0.00  1.0000
   3   5   0   59343    4410                                                       59464   -0.22    0.00  1.0000
   3   5   0   64338    4090                                                       64464   -0.22    0.00  1.0000
   3   5   0   55177    3870                                                       55294   -0.22    0.00  1.0000
   3   5   0   59662    3640                                                       59784   -0.22    0.00  1.0000
  -4  -5   0      70     510                                                        -270    7.20    0.00  1.0000
  -4  -5   0       7     310                                                          40    7.20    0.00  1.0000
  -4  -5   0     516     470                                                         950    7.20    0.00  1.0000
  -4  -5   0     379    1410                                                         760    7.20    0.00  1.0000
  -4  -5   0     598     860                                                        1060    7.20    0.00  1.0000
  -4  -5   0     132     510                                                         380    7.20    0.00  1.0000
  -4  -5   0      70     630                                                       -1050    7.20    0.00  1.0000
  -4  -5   0      70     600                                                        -140    7.20    0.00  1.0000
   4   5   0      31     590                                                         180    7.20    0.00  1.0000
   4   5   0     850    1250                                                        1390    7.20    0.00  1.0000
   4   5   0     429     600                                                         830    7.20    0.00  1.0000
   4   5   0    1644    1360                                                        2370    7.20    0.00  1.0000
   4   5   0     149     630                                                         410    7.20    0.00  1.0000
   4   5   0      70     460                                                        -880    7.20    0.00  1.0000
   4   5   0      72     750                                                         270    7.20    0.00  1.0000
   4   5   0     161     320                                                         430    7.20    0.00  1.0000
   4   5   0     276     500                                                         610    7.20    0.00  1.0000
  -5  -5   0    5498    1790                                                        4020   -9.23    0.00  1.0000
  -5  -5   0    3113     980                                                        2030   -9.23    0.00  1.0000
  -5  -5   0    2203     600                                                        1310   -9.23    0.00  1.0000
  -5  -5   0     264     760                                                          30   -9.23    0.00  1.0000
  -5  -5   0    4388     830                                                        3080   -9.23    0.00  1.0000
  -5  -5   0    2511     570                                                        1550   -9.23    0.00  1.0000
  -5  -5   0    1902     720                                                        1080   -9.23    0.00  1.0000
   5   5   0    2638     390                                                        1650   -9.23    0.00  1.0000
   5   5   0    2511     690                                                        1550   -9.23    0.00  1.0000
   5   5   0    3385     810                                                        2250   -9.23    0.00  1.0000
   5   5   0    1701     680                                                         930   -9.23    0.00  1.0000
   5   5   0    1741     750                                                         960   -9.23    0.00  1.0000
   5   5   0    1981    1320                                                        1140   -9.23    0.00  1.0000
   5   5   0    3544     720                                                        2380   -9.23    0.00  1.0000
   5   5   0     116    2370                                                       -1940   -9.23    0.00  1.0000
   5   5   0    1299     580                                                         640   -9.23    0.00  1.0000
  -6  -5   0  140203    9369                                                      133147   -8.19    0.00  1.0000
  -6  -5   0  132904    7489                                                      126037   -8.19    0.00  1.0000
  -6  -5   0  127204    8189                                                      120488   -8.19    0.00  1.0000
  -6  -5   0  135471    8019                                                      128537   -8.19    0.00  1.0000
  -6  -5   0  130666    8179                                                      123858   -8.19    0.00  1.0000
  -6  -5   0  121788    7719                                                      115218   -8.19    0.00  1.0000
  -6  -5   0  143926    7839                                                      136776   -8.19    0.00  1.0000
  -6  -5   0  118601    7399                                                      112119   -8.19    0.00  1.0000
   6   5   0  134568    7719                                                      127657   -8.19    0.00  1.0000
   6   5   0  127389    8719                                                      120668   -8.19    0.00  1.0000
   6   5   0  119177    7899                                                      112679   -8.19    0.00  1.0000
   6   5   0  130410    7829                                                      123608   -8.19    0.00  1.0000
   6   5   0  131877    7509                                                      125037   -8.19    0.00  1.0000
   6   5   0  129567    7029                                                      122788   -8.19    0.00  1.0000
   6   5   0  143372    7649                                                      136236   -8.19    0.00  1.0000
   6   5   0  132483    6969                                                      125627   -8.19    0.00  1.0000
  -7  -5   0      27     830                                                        -520   -4.47    0.00  1.0000
  -7  -5   0     883    1200                                                        1220   -4.47    0.00  1.0000
  -7  -5   0     310     960                                                         520   -4.47    0.00  1.0000
  -7  -5   0      27     760                                                        -240   -4.47    0.00  1.0000
  -7  -5   0      14     930                                                          80   -4.47    0.00  1.0000
  -7  -5   0      27    2600                                                        -200   -4.47    0.00  1.0000
  -7  -5   0    2249    1080                                                        2770   -4.47    0.00  1.0000
  -7  -5   0       4     800                                                          50   -4.47    0.00  1.0000
   7   5   0      27     380                                                        -540   -4.47    0.00  1.0000
   7   5   0      27     470                                                        -630   -4.47    0.00  1.0000
   7   5   0      27     830                                                         -80   -4.47    0.00  1.0000
   7   5   0      27     920                                                        -920   -4.47    0.00  1.0000
   7   5   0      27     960                                                        -680   -4.47    0.00  1.0000
   7   5   0       1     700                                                          20   -4.47    0.00  1.0000
   7   5   0      27    1150                                                       -2450   -4.47    0.00  1.0000
   7   5   0      27    1680                                                        -530   -4.47    0.00  1.0000
   7   5   0      27    2130                                                       -3010   -4.47    0.00  1.0000
  -8  -5   0   56580    4620                                                       55954    1.13    0.00  1.0000
  -8  -5   0   51834    7259                                                       51235    1.13    0.00  1.0000
  -8  -5   0   58189    4260                                                       57554    1.13    0.00  1.0000
  -8  -5   0   52880    4060                                                       52275    1.13    0.00  1.0000
  -8  -5   0   52740    4600                                                       52135    1.13    0.00  1.0000
  -8  -5   0   50054    4650                                                       49465    1.13    0.00  1.0000
  -8  -5   0   48364    3780                                                       47785    1.13    0.00  1.0000
   8   5   0   52589    3930                                                       51985    1.13    0.00  1.0000
   8   5   0   62482    4240                                                       61824    1.13    0.00  1.0000
   8   5   0   55967    5819                                                       55344    1.13    0.00  1.0000
   8   5   0   63910    3430                                                       63244    1.13    0.00  1.0000
   8   5   0   56017    3330                                                       55394    1.13    0.00  1.0000
   8   5   0   52478    4250                                                       51875    1.13    0.00  1.0000
   8   5   0   62070    6669                                                       61414    1.13    0.00  1.0000
   8   5   0   56862    4320                                                       56234    1.13    0.00  1.0000
  -9  -5   0    5283    1730                                                        5469   -1.09    0.00  1.0000
  -9  -5   0    4450    1320                                                        4620   -1.09    0.00  1.0000
  -9  -5   0    3734    1280                                                        3890   -1.09    0.00  1.0000
  -9  -5   0    5106    1660                                                        5289   -1.09    0.00  1.0000
  -9  -5   0    4597    1460                                                        4770   -1.09    0.00  1.0000
  -9  -5   0    4361    1090                                                        4530   -1.09    0.00  1.0000
   9   5   0    7380    3050                                                        7599   -1.09    0.00  1.0000
   9   5   0    6720    1380                                                        6929   -1.09    0.00  1.0000
   9   5   0    4890    1350                                                        5069   -1.09    0.00  1.0000
   9   5   0    5136    1230                                                        5319   -1.09    0.00  1.0000
   9   5   0    5775     990                                                        5969   -1.09    0.00  1.0000
   9   5   0    4400    1370                                                        4570   -1.09    0.00  1.0000
 -10  -5   0   13162    2220                                                       11979   -4.54    0.00  1.0000
 -10  -5   0   12858    1920                                                       11689   -4.54    0.00  1.0000
 -10  -5   0   11997    1940                                                       10869   -4.54    0.00  1.0000
 -10  -5   0   10535    2300                                                        9479   -4.54    0.00  1.0000
  10   5   0   12533    1970                                                       11379   -4.54    0.00  1.0000
  10   5   0   14262    2190                                                       13029   -4.54    0.00  1.0000
  10   5   0   18693    2800                                                       17278   -4.54    0.00  1.0000
 -11  -5   0    1151    1430                                                        1640   -5.64    0.00  1.0000
 -11  -5   0    1135    1510                                                        1620   -5.64    0.00  1.0000
 -11  -5   0    3365    1590                                                        4170   -5.64    0.00  1.0000
 -11  -5   0    5116    2080                                                        6099   -5.64    0.00  1.0000
  11   5   0      92    3930                                                         260   -5.64    0.00  1.0000
  11   5   0     620    1270                                                         990   -5.64    0.00  1.0000
  11   5   0    1507    1650                                                        2060   -5.64    0.00  1.0000
  11   5   0    1627    1590                                                        2200   -5.64    0.00  1.0000
 -12  -5   0    6653    2190                                                        7719   -5.42    0.00  1.0000
 -12  -5   0   10651    2270                                                       11989   -5.42    0.00  1.0000
 -12  -5   0    9945    2260                                                       11239   -5.42    0.00  1.0000
  12   5   0    8387    1590                                                        9579   -5.42    0.00  1.0000
  12   5   0    9709    4970                                                       10989   -5.42    0.00  1.0000
  12   5   0    9080    2290                                                       10319   -5.42    0.00  1.0000
  12   5   0   11264    2230                                                       12639   -5.42    0.00  1.0000
  12   5   0   10679    1960                                                       12019   -5.42    0.00  1.0000
 -13  -5   0   15620    3020                                                       13469   -7.70    0.00  1.0000
 -13  -5   0    5323    2710                                                        4100   -7.70    0.00  1.0000
 -13  -5   0    9730    2330                                                        8049   -7.70    0.00  1.0000
  13   5   0   12723    2410                                                       10789   -7.70    0.00  1.0000
  13   5   0    8539    2500                                                        6969   -7.70    0.00  1.0000
  13   5   0   11864    1170                                                        9999   -7.70    0.00  1.0000
  13   5   0   11362    5099                                                        9539   -7.70    0.00  1.0000
 -14  -5   0   13551    2590                                                       11099   -9.57    0.00  1.0000
 -14  -5   0   15280    3090                                                       12669   -9.57    0.00  1.0000
 -14  -5   0   18580    2530                                                       15688   -9.57    0.00  1.0000
  14   5   0   21746    3140                                                       18608   -9.57    0.00  1.0000
  14   5   0   13253    6149                                                       10829   -9.57    0.00  1.0000
 -15  -5   0   86052    7359                                                       93931  -11.32    0.00  1.0000
 -15  -5   0   91817    8619                                                       99950  -11.32    0.00  1.0000
 -15  -5   0   90992    8819                                                       99090  -11.32    0.00  1.0000
 -15  -5   0   75205    7949                                                       82582  -11.32    0.00  1.0000
  15   5   0   96917    7739                                                      105269  -11.32    0.00  1.0000
  15   5   0   79701   14379                                                       87291  -11.32    0.00  1.0000
  15   5   0   88463    8019                                                       96450  -11.32    0.00  1.0000
 -16  -5   0   15315    3100                                                       15238    0.27    0.00  1.0000
 -16  -5   0   10382    3210                                                       10319    0.27    0.00  1.0000
 -16  -5   0   14013    3210                                                       13939    0.27    0.00  1.0000
 -16  -5   0   10192    2710                                                       10129    0.27    0.00  1.0000
  16   5   0   15084    3460                                                       15008    0.27    0.00  1.0000
  16   5   0   33812    8229                                                       33697    0.27    0.00  1.0000
 -17  -5   0   54205    7629                                                       54345    0.26    0.00  1.0000
 -17  -5   0   48163    6569                                                       48295    0.26    0.00  1.0000
 -17  -5   0   46985    7589                                                       47115    0.26    0.00  1.0000
  17   5   0   60876    6469                                                       61024    0.26    0.00  1.0000
  17   5   0   54525   10739                                                       54665    0.26    0.00  1.0000
  20  -6   0      13    3300                                                       -2570    3.11    0.00  1.0000
  20  -6   0      13    2740                                                       -3240    3.11    0.00  1.0000
 -20   6   0    2935    2720                                                        3340    3.11    0.00  1.0000
 -20   6   0      13    2410                                                       -1400    3.11    0.00  1.0000
 -20   6   0      13    2790                                                       -3040    3.11    0.00  1.0000
  19  -6   0    5647    3180                                                        5069   -3.40    0.00  1.0000
  19  -6   0     786    2400                                                         580   -3.40    0.00  1.0000
  19  -6   0    1854    8329                                                        1530   -3.40    0.00  1.0000
 -19   6   0    3566    2020                                                        3110   -3.40    0.00  1.0000
 -19   6   0      16    2670                                                       -1000   -3.40    0.00  1.0000
 -19   6   0      16    2330                                                       -1070   -3.40    0.00  1.0000
  18  -6   0    7659    7639                                                        7919   -1.27    0.00  1.0000
  18  -6   0   14758    2370                                                       15118   -1.27    0.00  1.0000
  18  -6   0    9716    3380                                                       10009   -1.27    0.00  1.0000
  18  -6   0   18267    2810                                                       18668   -1.27    0.00  1.0000
 -18   6   0   15212    2820                                                       15578   -1.27    0.00  1.0000
 -18   6   0   11737    2350                                                       12059   -1.27    0.00  1.0000
 -18   6   0   18376    2970                                                       18778   -1.27    0.00  1.0000
 -18   6   0   16092    2450                                                       16468   -1.27    0.00  1.0000
  17  -6   0      10    1590                                                        -250   -2.77    0.00  1.0000
  17  -6   0    8506    6259                                                        9099   -2.77    0.00  1.0000
  17  -6   0    5433    2530                                                        5909   -2.77    0.00  1.0000
 -17   6   0    1413    1980                                                        1660   -2.77    0.00  1.0000
 -17   6   0      10    1590                                                        -420   -2.77    0.00  1.0000
 -17   6   0    1718    1660                                                        1990   -2.77    0.00  1.0000
 -17   6   0    1588    1780                                                        1850   -2.77    0.00  1.0000
  16  -6   0   11399    2370                                                       10569   -3.42    0.00  1.0000
  16  -6   0   19035    2590                                                       17958   -3.42    0.00  1.0000
  16  -6   0   12001    5979                                                       11149   -3.42    0.00  1.0000
  16  -6   0   13473    2750                                                       12569   -3.42    0.00  1.0000
 -16   6   0   13400    2130                                                       12499   -3.42    0.00  1.0000
 -16   6   0   15840    2600                                                       14859   -3.42    0.00  1.0000
 -16   6   0   13473    2680                                                       12569   -3.42    0.00  1.0000
 -16   6   0   16634    2270                                                       15628   -3.42    0.00  1.0000
  15  -6   0   58443    4120                                                       57924   -0.93    0.00  1.0000
  15  -6   0   55109    4990                                                       54605   -0.93    0.00  1.0000
  15  -6   0   53110    5589                                                       52615   -0.93    0.00  1.0000
  15  -6   0   39704    7099                                                       39276   -0.93    0.00  1.0000
 -15   6   0   50488    4380                                                       50005   -0.93    0.00  1.0000
 -15   6   0   56073    5209                                                       55564   -0.93    0.00  1.0000
 -15   6   0   48629    4020                                                       48155   -0.93    0.00  1.0000
 -15   6   0   54848    6179                                                       54345   -0.93    0.00  1.0000
 -15   6   0   58865    4330                                                       58344   -0.93    0.00  1.0000
  14  -6   0   31627    3770                                                       30987    1.56    0.00  1.0000
  14  -6   0   29748    3540                                                       29127    1.56    0.00  1.0000
  14  -6   0   25815    2420                                                       25237    1.56    0.00  1.0000
  14  -6   0   29283    5929                                                       28667    1.56    0.00  1.0000
 -14   6   0   23742    2950                                                       23188    1.56    0.00  1.0000
 -14   6   0   28919    4040                                                       28307    1.56    0.00  1.0000
 -14   6   0   18101    3190                                                       17618    1.56    0.00  1.0000
 -14   6   0   20432    2660                                                       19918    1.56    0.00  1.0000
  13  -6   0   99218   11849                                                       99940   -0.98    0.00  1.0000
  13  -6   0   98292    7659                                                       99010   -0.98    0.00  1.0000
  13  -6   0  107408    6379                                                      108159   -0.98    0.00  1.0000
  13  -6   0  106173    7189                                                      106919   -0.98    0.00  1.0000
 -13   6   0   96399    6639                                                       97110   -0.98    0.00  1.0000
 -13   6   0   96648    7279                                                       97360   -0.98    0.00  1.0000
 -13   6   0   97744    7519                                                       98460   -0.98    0.00  1.0000
 -13   6   0  101102    6539                                                      101830   -0.98    0.00  1.0000
  12  -6   0   80395    4720                                                       80742    0.53    0.00  1.0000
  12  -6   0   77542    5529                                                       77882    0.53    0.00  1.0000
  12  -6   0   76444   10289                                                       76782    0.53    0.00  1.0000
  12  -6   0   67914    5439                                                       68233    0.53    0.00  1.0000
  12  -6   0   71835    5409                                                       72163    0.53    0.00  1.0000
  12  -6   0   70149    5819                                                       70473    0.53    0.00  1.0000
 -12   6   0   74539    5009                                                       74873    0.53    0.00  1.0000
 -12   6   0   72085    5599                                                       72413    0.53    0.00  1.0000
 -12   6   0   71516    4920                                                       71843    0.53    0.00  1.0000
 -12   6   0   68882    5729                                                       69203    0.53    0.00  1.0000
 -12   6   0   67715    5089                                                       68033    0.53    0.00  1.0000
  11  -6   0       0    1110                                                        -130    0.37    0.00  1.0000
  11  -6   0       0     980                                                        -690    0.37    0.00  1.0000
  11  -6   0       0    2930                                                       -3590    0.37    0.00  1.0000
  11  -6   0       0    1120                                                        -500    0.37    0.00  1.0000
  11  -6   0      76    1040                                                          70    0.37    0.00  1.0000
  11  -6   0     798    1300                                                         780    0.37    0.00  1.0000
 -11   6   0       0     720                                                        -520    0.37    0.00  1.0000
 -11   6   0       0    1030                                                        -510    0.37    0.00  1.0000
 -11   6   0       0     740                                                        -730    0.37    0.00  1.0000
 -11   6   0    1132     950                                                        1110    0.37    0.00  1.0000
 -11   6   0       0    1040                                                       -2010    0.37    0.00  1.0000
  10  -6   0   28246    3260                                                       28257    0.03    0.00  1.0000
  10  -6   0   31605    2170                                                       31617    0.03    0.00  1.0000
  10  -6   0   32725    3010                                                       32737    0.03    0.00  1.0000
  10  -6   0   29726    2700                                                       29737    0.03    0.00  1.0000
  10  -6   0   33465    5619                                                       33477    0.03    0.00  1.0000
 -10   6   0   31225    2920                                                       31237    0.03    0.00  1.0000
 -10   6   0   27376    2480                                                       27387    0.03    0.00  1.0000
 -10   6   0   28776    2770                                                       28787    0.03    0.00  1.0000
 -10   6   0   27366    2510                                                       27377    0.03    0.00  1.0000
 -10   6   0   24788    3260                                                       24798    0.03    0.00  1.0000
 -10   6   0   29076    2430                                                       29087    0.03    0.00  1.0000
   9  -6   0  134798    7359                                                      134777    0.02    0.00  1.0000
   9  -6   0  129447    7769                                                      129427    0.02    0.00  1.0000
   9  -6   0  117147    8139                                                      117128    0.02    0.00  1.0000
   9  -6   0  123818    8159                                                      123798    0.02    0.00  1.0000
   9  -6   0  140847   10699                                                      140826    0.02    0.00  1.0000
   9  -6   0  133158    8299                                                      133137    0.02    0.00  1.0000
   9  -6   0  133588    8149                                                      133567    0.02    0.00  1.0000
   9  -6   0  127627    7799                                                      127607    0.02    0.00  1.0000
  -9   6   0  134048    8269                                                      134027    0.02    0.00  1.0000
  -9   6   0  134508    8139                                                      134487    0.02    0.00  1.0000
  -9   6   0  120427    8169                                                      120408    0.02    0.00  1.0000
  -9   6   0  118957    7979                                                      118938    0.02    0.00  1.0000
  -9   6   0  126517    7659                                                      126497    0.02    0.00  1.0000
  -9   6   0  126007    7659                                                      125987    0.02    0.00  1.0000
  -9   6   0  133098    7719                                                      133077    0.02    0.00  1.0000
  -9   6   0  115297   10049                                                      115278    0.02    0.00  1.0000
   8  -6   0   72952    4980                                                       73593    1.02    0.00  1.0000
   8  -6   0   68492    4840                                                       69113    1.02    0.00  1.0000
   8  -6   0   70622    4580                                                       71253    1.02    0.00  1.0000
   8  -6   0   67636    4920                                                       68253    1.02    0.00  1.0000
   8  -6   0   68263    4540                                                       68883    1.02    0.00  1.0000
   8  -6   0   81086    5099                                                       81762    1.02    0.00  1.0000
   8  -6   0   71996    4150                                                       72633    1.02    0.00  1.0000
  -8   6   0   80708    4990                                                       81382    1.02    0.00  1.0000
  -8   6   0   84322    4640                                                       85011    1.02    0.00  1.0000
  -8   6   0   60062    4810                                                       60644    1.02    0.00  1.0000
  -8   6   0   60013    4380                                                       60594    1.02    0.00  1.0000
  -8   6   0   61267    4780                                                       61854    1.02    0.00  1.0000
  -8   6   0   66909    4490                                                       67523    1.02    0.00  1.0000
   7  -6   0    8258    2220                                                        7779   -2.30    0.00  1.0000
   7  -6   0    3949    1060                                                        3620   -2.30    0.00  1.0000
   7  -6   0    3792     790                                                        3470   -2.30    0.00  1.0000
   7  -6   0    4200    1010                                                        3860   -2.30    0.00  1.0000
   7  -6   0    4022     530                                                        3690   -2.30    0.00  1.0000
   7  -6   0    4001     770                                                        3670   -2.30    0.00  1.0000
   7  -6   0    3353    1100                                                        3050   -2.30    0.00  1.0000
   7  -6   0    3258     770                                                        2960   -2.30    0.00  1.0000
  -7   6   0    4783     930                                                        4420   -2.30    0.00  1.0000
  -7   6   0    2627     610                                                        2360   -2.30    0.00  1.0000
  -7   6   0    1757     780                                                        1540   -2.30    0.00  1.0000
  -7   6   0    5147     840                                                        4770   -2.30    0.00  1.0000
  -7   6   0    1111    1970                                                         940   -2.30    0.00  1.0000
  -7   6   0    2363     780                                                        2110   -2.30    0.00  1.0000
  -7   6   0    3855     780                                                        3530   -2.30    0.00  1.0000
   6  -6   0    3592     680                                                        3140    3.43    0.00  1.0000
   6  -6   0    5398     690                                                        4840    3.43    0.00  1.0000
   6  -6   0    3432     660                                                        2990    3.43    0.00  1.0000
   6  -6   0    3389     820                                                        2950    3.43    0.00  1.0000
   6  -6   0    1938     730                                                        1610    3.43    0.00  1.0000
  -6   6   0    2397     730                                                        2030    3.43    0.00  1.0000
  -6   6   0    6755    1690                                                        6129    3.43    0.00  1.0000
  -6   6   0    4689     750                                                        4170    3.43    0.00  1.0000
  -6   6   0    2646     820                                                        2260    3.43    0.00  1.0000
  -6   6   0    4615     880                                                        4100    3.43    0.00  1.0000
  -6   6   0    3368     660                                                        2930    3.43    0.00  1.0000
   5  -6   0    1105     560                                                        3030   19.88    0.00  1.0000
   5  -6   0     857     700                                                        2600   19.88    0.00  1.0000
   5  -6   0     834     650                                                        2560   19.88    0.00  1.0000
   5  -6   0     763     550                                                        2430   19.88    0.00  1.0000
   5  -6   0    1135     700                                                        3080   19.88    0.00  1.0000
   5  -6   0    1195     570                                                        3180   19.88    0.00  1.0000
   5  -6   0     746     610                                                        2400   19.88    0.00  1.0000
  -5   6   0     812     700                                                        2520   19.88    0.00  1.0000
  -5   6   0     507     620                                                        1940   19.88    0.00  1.0000
  -5   6   0    1924    1530                                                        4330   19.88    0.00  1.0000
  -5   6   0     297     620                                                        1480   19.88    0.00  1.0000
  -5   6   0     851     630                                                        2590   19.88    0.00  1.0000
  -5   6   0     498     520                                                        1920   19.88    0.00  1.0000
  -5   6   0     834     640                                                        2560   19.88    0.00  1.0000
  -5   6   0     965     430                                                        2790   19.88    0.00  1.0000
  -5   6   0    1088     560                                                        3000   19.88    0.00  1.0000
   4  -6   0    9120    1280                                                       13219   17.00    0.00  1.0000
[truncated: 34,518,255 more chars]
